# Supplementary material for: Inter-individual variation of cellular and gene-expression properties of the human striatum
Source: bioRxiv. 2026 Mar 23:2026.03.20.713160. Preprint. [Version 1] doi: 10.64898/2026.03.20.713160 (PMC13042060; doi:10.64898/2026.03.20.713160)
Supplement: Supplement 1 [file media-1.xlsx]

## Sheet: Table S1
	Male		Female		Total
	M (< 50 yo)	M (> 50 yo)	F (< 50 yo)	F (> 50 yo)		Use in analyses
NA	28	62	13	44	147	Cell-type proportions (Fig. 2,3), Aging (Fig. 4-5), Genetics (Fig. 6)
Overdose/dependence	7	4	2	2	15	Aging (Fig. 4-5), Genetics (Fig. 6)
Psychiatric	0	2	0	2	4	Aging (Fig. 4-5), Genetics (Fig. 6)
Neurodegeneration	2	6	1	2	11	Aging (Fig. 4-5), Genetics (Fig. 6)
Missing CBD/NP	0	0	0	1	1	Aging (Fig. 4-5), Genetics (Fig. 6)
CBD - clinical brain diagnosis
NP - neuropath

## Sheet: Table S2
Donor Group	BioBank	NeuroBioBank Donor ID	Internal Donor ID	Age at Death	Sex	PMI, hr	Cause of Death	Clinical Brain Diagnosis	Non-brain Diagnosis	Neuropathology, provided by BioBank	Tissue Preparation	DV200 from cerebellum tissue	RNA Quality Score (RQS) from cerebellum tissue	Excluded from Cell-type Proportions analyses (Fig. 2,3)?
Archival	Pittsburgh	13837	PT13837	27	Male	14.52	Other congenital malformations of heart	Encopresis not due to a substance or known physiological condition (Confirmed Diagnosis), Enuresis not due to a substance or known physiological condition (Confirmed Diagnosis), Oppositional defiant disorder (Confirmed Diagnosis), Other psychoactive substance use, unspecified with unspecified psychoactive substance-induced disorder (Confirmed Diagnosis), Unspecified Depressive Disorder (Confirmed…	Hypertension, unspecified; Syncope and collapse; Unspecified hearing loss, left ear	Diagnostic pathology not present	Chips	0.78	6.75	Y
Archival	Maryland	6429	MD6429	27	Male	33	Fentanyl	Alcohol abuse, unspecified (Confirmed Diagnosis), Opioid abuse, unspecified (Confirmed Diagnosis)	Not reported	NA	Chips	0.64	6.02	N
HBCAC	Maryland	6996	MD6996	27	Female	22	Hypertensive cardiovascular disease	No clinical brain diagnosis found (Investigator Impression)	Obesity, unspecified|Hypertensive heart disease with heart failure	Diagnostic pathology not present	Blocks	0.79	6.62	N
HBCAC	Maryland	6995	MD6995	27	Male	17	Poisoning by fentanyl or fentanyl analogs, undetermined	Opioid use, unspecified	Obesity, unspecified	Diagnostic pathology not present	Blocks	0.66	4.89	N
Archival	Maryland	6432	MD6432	28	Female	32	Viral pneumonia	Anxiety disorder, unspecified (Investigator Impression)	Not reported	Diagnostic pathology not present	Chips	0.48	4.5	N
HBCAC	Pittsburgh	14026	PT14026	28	Female	15.4	NA	Alcohol dependence, uncomplicated|Alcohol dependence with intoxication, unspecified|Opioid use, unspecified with intoxication, unspecified|Cannabis abuse, uncomplicated|Cocaine abuse, uncomplicated|Cocaine abuse with intoxication, unspecified|Other psychoactive substance use, unspecified with intoxication, unspecified|Unspecified Depressive Disorder|Anxiety disorder, unspecified|Other conduct dis…	NA	Diagnostic pathology not present	Blocks	0.73	6.07	Y
Archival	Maryland	6666	MD6666	29	Male	24	Comp. of morbid obesity	No clinical brain diagnosis found (Confirmed Diagnosis)	Not reported	Diagnostic pathology not present	Chips	0.7	5.87	N
HBCAC	Maryland	6872	MD6872	29	Male	11	Toxic Megacolon with Colonic Rupture	No clinical brain diagnosis found (Investigator Impression)	NA	Diagnostic pathology not present	Blocks	0.66	5.44	N
HBCAC	Pittsburgh	13998	PT13998	30	Male	NA	NA	Alcohol abuse, uncomplicated|Opioid dependence, uncomplicated|Opioid dependence with intoxication, unspecified|Cocaine dependence, uncomplicated|Cocaine dependence with intoxication, unspecified|Nicotine dependence, unspecified, uncomplicated|Other psychoactive substance use, unspecified with intoxication, unspecified|Attention-deficit hyperactivity disorder, predominantly inattentive type|Opposi…	NA	Diagnostic pathology not present	Blocks	0.89	8.01	Y
Archival	Maryland	6366	MD6366	31	Female	35	Fentanyl	Opioid use, unspecified (Confirmed Diagnosis)	Not reported	Diagnostic pathology not present	Chips	0.7	5.81	N
HBCAC	Maryland	9244	MD9244	31	Male	10	Alcoholic liver disease, unspecified	Alcohol abuse, unspecified	NA	Diagnostic pathology not present	Blocks	0.8	6.12	N
Archival	Maryland	6570	MD6570	32	Male	23	Heart disease assoc. with chronic alcoholism	No clinical brain diagnosis found (Confirmed Diagnosis)	Not reported	Diagnostic pathology not present	Chips	0.76	6.37	N
Archival	Maryland	6636	MD6636	33	Male	41	Fentanyl	Cocaine abuse, uncomplicated (Investigator Impression)	Not reported	Diagnostic pathology not present	Chips	0.44	4.06	N
Archival	Maryland	6676	MD6676	34	Female	24	Acute coronary artery thrombus	No clinical brain diagnosis found (Confirmed Diagnosis)	Not reported	Diagnostic pathology not present	Chips	0.69	5.87	N
HBCAC	Pittsburgh	13890	PT13890	34	Female	19.67	Pulmonary embolism	No clinical brain diagnosis found (Investigator Impression)	Obesity, unspecified|Unspecified asthma	Diagnostic pathology not present	Blocks	0.46	3.1	N
HBCAC	Pittsburgh	13921	PT13921	35	Male	24.3	Poisoning by fentanyl or fentanyl analogs, accidental (unintentional)|Toxic effect of ethanol, accidental (unintentional)	Alcohol dependence, uncomplicated|Alcohol dependence with intoxication, unspecified|Opioid dependence, uncomplicated|Opioid dependence with intoxication with perceptual disturbance|Cannabis abuse, uncomplicated|Sedative, hypnotic or anxiolytic abuse, in remission|Nicotine dependence, unspecified, uncomplicated|Unspecified Depressive Disorder|Childhood onset fluency disorder|Specific reading disor…	Varicella without complication|Streptococcal pharyngitis|Hidradenitis suppurativa|Urinary tract infection, site not specified	Hemangioma of intracranial structures	Blocks	0.78	6.75	Y
HBCAC	Maryland	9047	MD9047	35	Female	24	Hypertensive cardiovascular disease	Cocaine use, unspecified	Hypertension, unspecified	Diagnostic pathology not present	Blocks	0.68	4.83	N
HBCAC	Miami	BEB23073	UMBEB23073	36	Male	21.06	Acute and Chronic Heart Failure, Acute and Chronic Renal Failure, Acute Respiratory Failure with Hypoxia, Morbin Obesity	No clinical brain diagnosis found (Confirmed Diagnosis)	NA	Diagnostic pathology not present	Blocks	0.79	6.38	N
Archival	Maryland	6431	MD6431	37	Male	8	Arrhythmia from fragmentaion of AV node	No clinical brain diagnosis found (Confirmed Diagnosis)	Not reported	Diagnostic pathology not present	Chips	0.65	5.72	N
HBCAC	Maryland	9081	MD9081	37	Female	25	Hypertensive Cardiovascular Disease	No clinical brain diagnosis found (Investigator Impression)	NA	Diagnostic pathology not present	Blocks	0.81	7.02	N
HBCAC	Maryland	6596	MD6596	38	Female	11	Poisoning by fentanyl or fentanyl analogs, undetermined	Opioid use, unspecified	NA	Diagnostic pathology not present	Blocks	0.7	5.12	N
HBCAC	Pittsburgh	14023	PT14023	39	Male	11.63	NA	Alcohol dependence, uncomplicated|Opioid dependence, uncomplicated|Opioid dependence with intoxication, unspecified|Cannabis abuse, uncomplicated|Cocaine dependence, uncomplicated|Other psychoactive substance abuse, uncomplicated|Unspecified Depressive Disorder|Antisocial personality disorder|Attention-deficit hyperactivity disorder, predominantly inattentive type|Conduct disorder, adolescent-ons…	NA	Encephalitis and encephalomyelitis, unspecified|Other cerebral infarction	Blocks	0.77	6.58	Y
HBCAC	Maryland	9165	MD9165	39	Male	16	Diabetic Ketoacidosis	No clinical brain diagnosis found (Investigator Impression)	NA	Diagnostic pathology not present	Blocks	0.62	4.75	N
HBCAC	Maryland	6998	MD6998	40	Male	19	Hemopericardium due to Ruptured Aortic Dissection	No clinical brain diagnosis found (Confirmed Diagnosis)	NA	Diagnostic pathology not present	Blocks	0.74	6.17	N
Archival	Maryland	6670	MD6670	40	Male	12	Dilated cardiomyopathy	No clinical brain diagnosis found (Confirmed Diagnosis)	Not reported	Diagnostic pathology not present	Chips	0.67	5.91	N
Archival	Pittsburgh	13702	PT13702	41	Female	26.12	Acute myocardial infarction, unspecified	Anxiety disorder, unspecified (Investigator Impression), Nicotine dependence, unspecified (Investigator Impression)	Acute myocardial infarction, unspecified; Atherosclerotic heart disease of native coronary artery; Calculus of kidney; Hypertension, unspecified; Low back pain, unspecified	Diagnostic pathology not present	Chips	0.56	3.89	N
Archival	Pittsburgh	13641	PT13641	42	Female	9.6	Hypertensive heart disease	No clinical brain diagnosis found (Investigator Impression)	Anemia, unspecified;Atherosclerotic heart disease of native coronary artery; Hypertension, unspecified; Obesity, unspecified	Diagnostic pathology not present	Chips	0.65	5.96	N
HBCAC	Maryland	9237	MD9237	42	Male	21	cardiac arrest	No clinical brain diagnosis found (Investigator Impression)	Atherosclerotic heart disease of native coronary artery	Diagnostic pathology not present	Blocks	0.67	5.4	N
HBCAC	Mt.Sinai	524265	MS524265	42	Male	22.5	Cardiac arrest	No clinical brain diagnosis found (Confirmed Diagnosis)	NA	Diagnostic pathology not present	Blocks	0.62	4.58	N
HBCAC	Pittsburgh	13965	PT13965	42	Male	NA	Poisoning by heroin, accidental (unintentional)|Poisoning by methadone, accidental (unintentional)|Poisoning by fentanyl or fentanyl analogs, accidental (unintentional)|Poisoning by other synthetic narcotics, accidental (unintentional)|Poisoning by cocaine, accidental (unintentional)|Poisoning by unspecified antiepileptic and sedative-hypnotic drugs, accidental (unintentional)	Alcohol abuse, uncomplicated|Opioid dependence, uncomplicated|Opioid dependence with intoxication, unspecified|Cannabis dependence, uncomplicated|Cocaine dependence, uncomplicated|Cocaine dependence with intoxication, unspecified|Nicotine dependence, unspecified, uncomplicated|Other psychoactive substance use, unspecified with intoxication, unspecified|Unspecified Depressive Disorder|Anxiety diso…	NA	Diagnostic pathology not present	Blocks	0.79	7.73	Y
Archival	Maryland	6673	MD6673	43	Female	18	Fentanyl	Insufficient information (Insufficient Data)	Not reported	Diagnostic pathology not present	Chips	0.59	5.31	N
Archival	Maryland	6571	MD6571	43	Male	24	Compressional asphyxia	Insufficient information (Insufficient Data)	Not reported	Diagnostic pathology not present	Chips	0.61	5.84	N
HBCAC	Pittsburgh	13987	PT13987	43	Male	NA	Poisoning by heroin, accidental (unintentional)|Poisoning by fentanyl or fentanyl analogs, accidental (unintentional)|Poisoning by tramadol, accidental (unintentional)|Poisoning by other synthetic narcotics, accidental (unintentional)|Poisoning by cocaine, accidental (unintentional)|Poisoning by benzodiazepines, accidental (unintentional)	Opioid dependence, uncomplicated|Opioid dependence with intoxication, unspecified|Sedative, hypnotic or anxiolytic abuse, uncomplicated|Sedative, hypnotic or anxiolytic abuse with intoxication, unspecified|Cocaine abuse, uncomplicated|Cocaine abuse with intoxication, unspecified|Tobacco use	NA	Diagnostic pathology not present	Blocks	0.64	6.1	Y
HBCAC	Maryland	9168	MD9168	43	Male	36	Poisoning by fentanyl or fentanyl analogs, accidental (unintentional)	Cocaine use, unspecified	Atherosclerotic heart disease of native coronary artery	Diagnostic pathology not present	Blocks	0.59	5.81	N
Archival	Pittsburgh	13717	PT13717	44	Male	10.57	Atherosclerotic heart disease of native coronary artery	No clinical brain diagnosis found (Confirmed Diagnosis)	Hypertension, unspecified	Diagnostic pathology not present	Chips	0.75	6.39	N
Archival	Mt.Sinai	570004	MS570004	44	Female	18.97	Cardiac arrest	No clinical brain diagnosis found (Confirmed Diagnosis)	Not reported	Diagnostic pathology not present	Pulverized	0.57	4.41	N
HBCAC	Pittsburgh	13935	PT13935	44	Male	16.57	NA	Cannabis abuse, uncomplicated|Adjustment disorder with mixed anxiety and depressed mood|Tobacco use	Hypertension, unspecified|Gastro-esophageal reflux disease without esophagitis	Diagnostic pathology not present	Blocks	0.83	7.15	N
HBCAC	Miami	BEB22080	UMBEB22080	44	Male	22.25	Atherosclertic Heart Disease	No clinical brain diagnosis found (Confirmed Diagnosis)	NA	Diagnostic pathology not present	Blocks	0.75	6.32	N
HBCAC	Pittsburgh	13889	PT13889	45	Male	NA	Poisoning by heroin, accidental (unintentional)	Dementia in other diseases classified elsewhere, unspecified severity, with behavioral disturbance|Opioid dependence, uncomplicated|Opioid use, unspecified with intoxication, unspecified|Cannabis dependence, in remission|Sedative, hypnotic or anxiolytic abuse, uncomplicated|Unspecified Depressive Disorder|Anxiety disorder, unspecified|Conduct disorder, unspecified|Meningitis, unspecified|Chronic …	Enterocolitis due to Clostridium difficile, not specified as recurrent|Varicella without complication|Neoplasm of uncertain behavior of pituitary gland|Anemia, unspecified|Hyperprolactinemia|Pneumonia, unspecified organism|Ulcerative colitis, unspecified with unspecified complications|Other irritable bowel syndrome|Polyp of colon|Unspecified hemorrhoids|Gout, unspecified|Radiculopathy, cervical r…	Diagnostic pathology not present	Blocks	0.83	8.52	Y
HBCAC	Pittsburgh	13983	PT13983	45	Female	NA	Poisoning by benzodiazepines, accidental (unintentional)|Poisoning by antiallergic and antiemetic drugs, accidental (unintentional)|Toxic effect of ethanol, accidental (unintentional)	Alcohol dependence, uncomplicated|Alcohol dependence with intoxication, unspecified|Sedative, hypnotic or anxiolytic use, unspecified with intoxication, unspecified|Other psychoactive substance use, unspecified with intoxication, unspecified|Other situational type phobia|Generalized anxiety disorder	NA	Diagnostic pathology not present	Blocks	0.73	6.28	Y
HBCAC	Maryland	9162	MD9162	45	Male	27	Atherosclerotic Cardiovascular Disease	Insufficient information (Insufficient Data)	NA	Diagnostic pathology not present	Blocks	0.73	6.31	N
Archival	Maryland	6417	MD6417	46	Male	41	Fentanyl	No clinical brain diagnosis found (Confirmed Diagnosis)	Not reported	Diagnostic pathology not present	Chips	0.53	3.5	N
Archival	Maryland	6574	MD6574	46	Male	10	Atherosclerotic cardiovascular disease	No clinical brain diagnosis found (Confirmed Diagnosis)	Not reported	Diagnostic pathology not present	Chips	0.67	6.04	N
Archival	Maryland	6433	MD6433	47	Male	22	Pulmonary heart disease, unspecified	No clinical brain diagnosis found (Confirmed Diagnosis)	Benign neoplasm of unspecified kidney|Pulmonary heart disease, unspecified	Diagnostic pathology not present	Chips	0.65	5.79	N
HBCAC	Pittsburgh	13885	PT13885	47	Male	34.52	Atherosclerotic heart disease of native coronary artery	No clinical brain diagnosis found (Investigator Impression)	Type 2 diabetes mellitus, unspecified	Diagnostic pathology not present	Blocks	0.56	3.67	N
HBCAC	Pittsburgh	13922	PT13922	48	Male	24.08	Poisoning by fentanyl or fentanyl analogs, accidental (unintentional)|Poisoning by cocaine, accidental (unintentional)	Opioid use, unspecified with intoxication, unspecified|Cocaine use, unspecified with intoxication, unspecified|Other animal type phobia	Varicella without complication|Type 2 diabetes mellitus, unspecified|Obstructive sleep apnea (adult) (pediatric)|Parent-biological child conflict	Diagnostic pathology not present	Blocks	0.8	6.65	N
HBCAC	Pittsburgh	13967	PT13967	48	Male	13.93	Hypertensive heart disease	No clinical brain diagnosis found (Investigator Impression)	Patient's noncompliance with other medical treatment and regimen	Diagnostic pathology not present	Blocks	0.76	6.44	N
HBCAC	Harvard	S05283	MLS05283	48	Male	19.62	heart attack/disease	Insufficient information (Insufficient Data)	NA	Mild to moderate vessel wall thickening and mineralization in the globus pallidus	Blocks	0.56	4.33	Y
HBCAC	Maryland	6927	MD6927	48	Male	11	Pericardial Hemorrhage due to Spontaneous Ascending Aortic Rupture	No clinical brain diagnosis found (Investigator Impression)	Cardiac arrest, cause unspecified	Diagnostic pathology not present	Blocks	0.77	6.64	N
Archival	Maryland	6471	MD647	49	Female	24	Motor vehicle accident	Insufficient information (Insufficient Data)	Not reported	Multiple hemorrhages (bilateral parietal lobes) & acute perivascular hemorrhage in subcortical white matter, thalamus, and basis points	Chips	0.66	5.95	Y
Archival	Mt.Sinai	934006	MS934006	49	Female	13.33	Not reported	No clinical brain diagnosis found (Confirmed Diagnosis)	Not reported	Diagnostic pathology not present	Pulverized	0.82	7.13	N
HBCAC	Pittsburgh	14003	PT14003	49	Male	14.08	Toxic effect of ethanol, accidental (unintentional)	Alcohol dependence, uncomplicated|Alcohol dependence with withdrawal with perceptual disturbance|Nicotine dependence, unspecified, uncomplicated|Unspecified Depressive Disorder	NA	Diagnostic pathology not present	Blocks	0.79	6.89	Y
HBCAC	Miami	BEB24009	UMBEB24009	49	Male	16.2	Hypertension, Hyperlipidemia	No clinical brain diagnosis found (Confirmed Diagnosis)	NA	Diagnostic pathology not present	Blocks	0.78	7.07	N
HBCAC	Mt.Sinai	913848	MS913848	50	Female	26.43	Cardiac arrest	No clinical brain diagnosis found (Confirmed Diagnosis)	NA	Diagnostic pathology not present	Blocks	0.61	3.21	N
HBCAC	Mt.Sinai	722238	MS722238	50	Male	21.25	Cardiac arrest	No clinical brain diagnosis found (Confirmed Diagnosis)	NA	Diagnostic pathology not present	Blocks	0.78	6.1	N
Archival	Maryland	6701	MD6701	51	Female	51	Not reported	Alcohol abuse, unspecified (Confirmed Diagnosis)	Not reported	Diagnostic pathology not present	Chips	0.36	2.88	N
Archival	Mt.Sinai	77500	MS77500	51	Male	26.7	Cardio Pulminary Arrest	No clinical brain diagnosis found (Confirmed Diagnosis)	Not reported	Diagnostic pathology not present	Pulverized	0.82	6.93	N
HBCAC	Pittsburgh	13994	PT13994	51	Female	NA	Toxic effect of ethanol, accidental (unintentional)	Alcohol dependence, uncomplicated|Cannabis dependence, uncomplicated|Sedative, hypnotic or anxiolytic use, unspecified with intoxication, unspecified|Cocaine dependence, uncomplicated|Nicotine dependence, unspecified, uncomplicated|Unspecified Depressive Disorder	NA	Diagnostic pathology not present	Blocks	0.46	3.68	Y
Archival	Mt.Sinai	570561	MS570561	52	Female	32.92	end stage renal disease, uremic coagulopathy, neoplasm of unknown primary	No clinical brain diagnosis found (Confirmed Diagnosis)	Not reported	Diagnostic pathology not present	Pulverized	0.52	4.25	N
HBCAC	Pittsburgh	13904	PT13904	52	Male	26.62	Poisoning by fentanyl or fentanyl analogs, accidental (unintentional)	Alcohol dependence, uncomplicated|Opioid dependence, uncomplicated|Opioid dependence with intoxication, unspecified|Cannabis dependence, uncomplicated|Cocaine dependence, uncomplicated|Other stimulant use, unspecified with intoxication, unspecified|Antisocial personality disorder|Conduct disorder, childhood-onset type	Varicella without complication|Type 2 diabetes mellitus, unspecified|Hyperlipidemia, unspecified|Hypertension, unspecified|Gastro-esophageal reflux disease without esophagitis|Dermatitis, unspecified|Inadequate housing|Personal history of physical and sexual abuse in childhood|Imprisonment and other incarceration	Diagnostic pathology not present	Blocks	0.79	5.74	Y
HBCAC	Pittsburgh	13990	PT13990	52	Female	NA	Hypertensive heart disease|Atherosclerotic heart disease of native coronary artery|Other chronic obstructive pulmonary disease|Poisoning by methadone, accidental (unintentional)|Poisoning by benzodiazepines, accidental (unintentional)|Poisoning by selective serotonin reuptake inhibitors, accidental (unintentional)|Poisoning by antiallergic and antiemetic drugs, accidental (unintentional)	Opioid dependence, uncomplicated|Opioid dependence with intoxication, unspecified|Sedative, hypnotic or anxiolytic dependence, uncomplicated|Sedative, hypnotic or anxiolytic dependence with intoxication, unspecified|Nicotine dependence, unspecified, uncomplicated|Other psychoactive substance use, unspecified with intoxication, unspecified|Unspecified Depressive Disorder|Social phobia, unspecified…	Obesity, unspecified|Obstructive sleep apnea (adult) (pediatric)|Hypertension, unspecified|Acute sinusitis, unspecified|Other pneumonia, unspecified organism|Chronic obstructive pulmonary disease, unspecified|Gastro-esophageal reflux disease without esophagitis|Acute pancreatitis, unspecified|Cellulitis of left lower limb|Unspecified osteoarthritis, unspecified site|Personal history of pulmonary …	Diagnostic pathology not present	Blocks	0.63	6.16	Y
HBCAC	Pittsburgh	14012	PT14012	52	Male	NA	Poisoning by fentanyl or fentanyl analogs, accidental (unintentional)|Poisoning by cocaine, accidental (unintentional)	Opioid use, unspecified with intoxication, unspecified|Cocaine dependence, uncomplicated|Cocaine dependence with intoxication, unspecified	Type 1 diabetes mellitus, unspecified|Obesity, unspecified|Hypertension, unspecified	Cerebral infarction, unspecified	Blocks	0.82	8.26	Y
Archival	Pittsburgh	13706	PT13706	53	Male	21.63	Atherosclerotic heart disease of native coronary artery	Insufficient information (Insufficient Data)	Blindness, one eye, unspecified eye; Hypertension, unspecified; Obesity, unspecified; Other acute sinusitis	Diagnostic pathology not present	Chips	0.79	6.75	N
Archival	Pittsburgh	13825	PT13825	53	Male	22.73	Cardiomyopathy	Nicotine dependence, cigarettes, in remission (Confirmed Diagnosis), Other stimulant use, unspecified with unspecified stimulant-induced disorder (Confirmed Diagnosis), Unspecified Depressive Disorder (Confirmed Diagnosis)	Acute pancreatitis, unspecified; Atherosclerotic heart disease of native coronary artery; Gastro-esophageal reflux disease without esophagitis; Lateral epicondylitis, unspecified elbow; Low back pain, unspecified; Obstructive sleep apnea (adult) (pediatric); Plantar fascial fibromatosis	Diagnostic pathology not present	Chips	0.75	6.75	Y
HBCAC	Maryland	6592	MD6592	53	Female	24	Occlusive Pulmonary Embolism due to Deep Vein Thrombosis of Lower Extremities	No clinical brain diagnosis found (Confirmed Diagnosis)	Sickle-cell trait|Brachial plexus disorders	Diagnostic pathology not present	Blocks	0.79	7.04	N
Archival	Mt.Sinai	108267	MS108267	54	Male	19.75	Cardiac Arrest	No clinical brain diagnosis found (Confirmed Diagnosis)	Not reported	Diagnostic pathology not present	Pulverized	0.65	5.92	N
HBCAC	Pittsburgh	14022	PT14022	54	Female	27.87	NA	Insufficient information (Insufficient Data)	NA	Diagnostic pathology not present	Blocks	0.73	6.47	N
HBCAC	Maryland	9129	MD9129	54	Male	26	Hemopericardium due to tuptured transmural myocardial infarction due to coronary artery disease	No clinical brain diagnosis found (Investigator Impression)	NA	Diagnostic pathology not present	Blocks	0.5	5.09	N
Archival	Maryland	6424	MD6424	55	Male	26	Artherosclerotic Cardiovacular Disease	No clinical brain diagnosis found (Confirmed Diagnosis)	Not reported	Diagnostic pathology not present	Chips	0.72	6.21	N
Archival	Mt.Sinai	414785	MS414785	55	Male	16.55	Cardiac Arrest	No clinical brain diagnosis found (Confirmed Diagnosis)	Not reported	Diagnostic pathology not present	Pulverized	0.83	7.39	N
Archival	Mt.Sinai	728919	MS728919	56	Male	15.43	Cardiac Arrest	No clinical brain diagnosis found (Confirmed Diagnosis)	Not reported	Diagnostic pathology not present	Pulverized	0.77	6.06	N
HBCAC	Miami	BEB23100	UMBEB23100	56	Male	18.44	Adverse Reaction to Anesthesia|Hypertensive Cardiovascular disease	No clinical brain diagnosis found (Confirmed Diagnosis)	NA	Diagnostic pathology not present	Blocks	0.75	6.25	N
HBCAC	Miami	BEB23127	UMBEB23127	56	Male	20	Hypertensive cardiovascular disease and obesity	No clinical brain diagnosis found (Confirmed Diagnosis)	NA	Diagnostic pathology not present	Blocks	0.79	7.17	N
Archival	Mt.Sinai	6570	MS6570	57	Male	23	Heart disease assoc. with chronic alcoholism	No clinical brain diagnosis found (Confirmed Diagnosis)	Not reported	Diagnostic pathology not present	Pulverized	0.82	6.67	N
Archival	Mt.Sinai	315438	MS315438	57	Male	26.45	Cardiac arrest	No clinical brain diagnosis found (Confirmed Diagnosis)	Not reported	Diagnostic pathology not present	Pulverized	0.59	5.17	N
Archival	Pittsburgh	13645	PT13645	58	Male	14.37	Atherosclerotic heart disease of native coronary artery	No clinical brain diagnosis found (Confirmed Diagnosis)	Benign neoplasm of unspecified choroid; Cervicalgia; Deviated nasal septum; Hyperlipidemia, unspecified; Hypertension, unspecified; Nonalcoholic steatohepatitis (NASH); Obesity, unspecified; Other acute sinusitis; Other spondylosis with radiculopathy, cervical region; Primary osteoarthritis, other specified site; Syncope and collapse; Varicella without	Diagnostic pathology not present	Chips	0.81	7.02	N
Archival	Mt.Sinai	107236	MS107236	58	Male	22.2	Cardiac Arrest	No clinical brain diagnosis found (Confirmed Diagnosis)	Not reported	Diagnostic pathology not present	Pulverized	0.81	6.9	N
Archival	Mt.Sinai	150613	MS150613	58	Female	22.58	Cardiac arrest	No clinical brain diagnosis found (Confirmed Diagnosis)	Not reported	Diagnostic pathology not present	Pulverized	0.79	6.58	N
HBCAC	Mt.Sinai	450300	MS450300	58	Male	16	Cardiac arrest	No clinical brain diagnosis found (Confirmed Diagnosis)	NA	Diagnostic pathology not present	Blocks	0.75	5.92	N
HBCAC	Maryland	9085	MD9085	59	Male	17	Hypertensive Atherosclerotic Cardiovascular Disease	Cocaine use, unspecified	NA	Diagnostic pathology not present	Blocks	0.69	5.79	N
HBCAC	Miami	BEB22074	UMBEB22074	60	Male	31.36	Myocardial Infarction due to Atherosclerotic Coronary Artery Disease; Hypertensive Cardiovascular Disease (Autopsy)	No clinical brain diagnosis found (Confirmed Diagnosis)	NA	Diagnostic pathology not present	Blocks	0.77	5.86	N
HBCAC	Mt.Sinai	914387	MS914387	60	Female	27.77	Cardiac arrest	No clinical brain diagnosis found (Confirmed Diagnosis)	NA	Diagnostic pathology not present	Blocks	0.42	3.6	N
HBCAC	Miami	BEB22076	UMBEB22076	61	Male	27.19	Cardiac Arrest, Ventricular Fibrillation	No clinical brain diagnosis found (Confirmed Diagnosis)	NA	Diagnostic pathology not present	Blocks	0.72	4.97	N
Archival	Mt.Sinai	302449	MS302449	61	Female	20	Cardiac arrest	No clinical brain diagnosis found (Confirmed Diagnosis)	Not reported	Diagnostic pathology not present	Pulverized	0.78	7.06	N
HBCAC	Miami	BEB23048	UMBEB23048	61	Male	26.86	Cardiopulmonary Arrest, Pulmonary Embolism-Bilateral, Left Lower Extremity Deep Vein Thrombosis	No clinical brain diagnosis found (Confirmed Diagnosis)	NA	Diagnostic pathology not present	Blocks	0.74	5.55	N
Archival	Mt.Sinai	707617	MS707617	62	Female	6.7	Multi-organ failure	No clinical brain diagnosis found (Confirmed Diagnosis)	Not reported	Diagnostic pathology not present	Chips	0.58	3.49	N
HBCAC	Maryland	9043	MD9043	62	Male	27	Atherosclerotic Cardiovascular Disease	No clinical brain diagnosis found (Confirmed Diagnosis)	NA	Diagnostic pathology not present	Blocks	0.72	5.67	N
HBCAC	Maryland	9086	MD9086	62	Male	25	Hypertensive Cardiovascular Disease	No clinical brain diagnosis found (Investigator Impression)	NA	Diagnostic pathology not present	Blocks	0.72	5.52	N
HBCAC	Maryland	6434	MD6434	62	Male	29	Hypertensive Atherosclerotic Cardiovascular Disease	No clinical brain diagnosis found (Investigator Impression)	NA	Diagnostic pathology not present	Blocks	0.82	6.77	N
HBCAC	Mt.Sinai	176369	MS176369	62	Male	NA	Ischemic cardiomyopathy	No clinical brain diagnosis found (Confirmed Diagnosis)	NA	Diagnostic pathology not present	Blocks	0.78	7.01	Y
HBCAC	Miami	BEB23033	UMBEB23033	64	Male	26.38	Idiopathic Cardiomyopathy	No clinical brain diagnosis found (Confirmed Diagnosis)	NA	Diagnostic pathology not present	Blocks	0.75	6.21	N
HBCAC	Mt.Sinai	671314	MS671314	64	Male	29.22	Cardiac arrest	Cerebrovascular disease, unspecified	NA	Diagnostic pathology not present	Blocks	0.49	2.72	N
HBCAC	Miami	BEB22075	UMBEB22075	64	Female	22.18	Myocardial Infarction, Ventricular Tachycardia	No clinical brain diagnosis found (Confirmed Diagnosis)	NA	Diagnostic pathology not present	Blocks	0.39	2.95	N
HBCAC	Mt.Sinai	114000	MS114000	64	Male	NA	Unspecified diastolic (congestive) heart failure	No clinical brain diagnosis found (Confirmed Diagnosis)	NA	Cerebral infarction due to unspecified occlusion or stenosis of right middle cerebral artery	Blocks	0.69	5.65	Y
HBCAC	Mt.Sinai	437537	MS437537	64	Female	16.12	Gastrointestinal hemorrhage, unspecified	No clinical brain diagnosis found (Confirmed Diagnosis)	NA	Diagnostic pathology not present	Blocks	0.75	6.55	N
HBCAC	Mt.Sinai	544811	MS544811	64	Male	NA	Ischemic cardiomyopathy	No clinical brain diagnosis found (Confirmed Diagnosis)	NA	Diagnostic pathology not present	Blocks	0.45	2.98	N
HBCAC	Mt.Sinai	654932	MS654932	64	Female	NA	Ischemic cardiomyopathy	No clinical brain diagnosis found (Confirmed Diagnosis)	NA	Cerebral infarction due to unspecified occlusion or stenosis of unspecified cerebral artery	Blocks	0.33	2.74	Y
Archival	Pittsburgh	13770	PT13770	65	Male	23.72	Hypertensive heart disease	No clinical brain diagnosis found (Confirmed Diagnosis)	Hypertension, unspecified; Obesity, unspecified;Pure hypercholesterolemia, unspecified	Diagnostic pathology not present	Chips	0.7	5.27	N
Archival	Mt.Sinai	614721	MS614721	65	Male	24.08	Lung Cancer	No clinical brain diagnosis found (Confirmed Diagnosis)	Not reported	Diagnostic pathology not present	Pulverized	0.79	6.55	N
Archival	Mt.Sinai	713177	MS713177	65	Male	21.68	Cardiac Arrest	No clinical brain diagnosis found (Confirmed Diagnosis)	Not reported	Diagnostic pathology not present	Pulverized	0.69	5.17	N
Archival	Mt.Sinai	663744	MS663744	65	Female	6.58	Cardiac arrest	No clinical brain diagnosis found (Confirmed Diagnosis)	Not reported	Diagnostic pathology not present	Pulverized	0.77	7.31	N
Archival	Mt.Sinai	554485	MS554485	65	Male	9.98	Cardiac arrest	No clinical brain diagnosis found (Confirmed Diagnosis)	Not reported	Diagnostic pathology not present	Pulverized	0.72	5.42	N
HBCAC	Pittsburgh	13932	PT13932	65	Male	21.52	Hemorrhage, not elsewhere classified	Alcohol dependence, uncomplicated|Cannabis use, unspecified with intoxication, unspecified|Nicotine dependence, unspecified, uncomplicated	NA	Primary age-related tauopathy (PART)|Other cerebral infarction	Blocks	0.81	6.87	Y
HBCAC	Mt.Sinai	657398	MS657398	65	Male	18.92	Cardiac arrest	Alcohol dependence, in remission|Cocaine dependence, in remission	NA	Diagnostic pathology not present	Blocks	0.43	3.45	Y
HBCAC	Miami	BEB23013	UMBEB23013	66	Male	25.48	Pending death certificate	No clinical brain diagnosis found (Confirmed Diagnosis)	NA	Diagnostic pathology not present	Blocks	0.82	6.65	N
Archival	Mt.Sinai	581663	MS581663	66	Male	15.68	Hypertensive cardiac disease	No clinical brain diagnosis found (Confirmed Diagnosis)	Not reported	Diagnostic pathology not present	Pulverized	0.69	5.51	N
Archival	Mt.Sinai	921781	MS921781	66	Female	20.18	Respiratory Insufficiency	No clinical brain diagnosis found (Confirmed Diagnosis)	Not reported	Diagnostic pathology not present	Pulverized	0.76	5.84	N
Archival	Mt.Sinai	149110	MS149110	66	Female	18.85	Septic Schock	No clinical brain diagnosis found (Confirmed Diagnosis)	Not reported	Diagnostic pathology not present	Chips	0.6	4.04	N
HBCAC	Miami	BEB23076	UMBEB23076	66	Male	21.53	Atherosclerotic Heart Disease, Aortic Valve Disorder	No clinical brain diagnosis found (Confirmed Diagnosis)	NA	Diagnostic pathology not present	Blocks	0.76	6.46	N
Archival	Pittsburgh	13818	PT13818	67	Male	10.87	Atherosclerotic heart disease of native coronary artery	No clinical brain diagnosis found (Investigator Impression)	Hypertension, unspecified; Type 2 diabetes mellitus, unspecified	Diagnostic pathology not present	Chips	0.73	5.55	N
HBCAC	Miami	BEB22087	UMBEB22087	67	Male	22.1	Cardiac Arrest, Myocardial Infartion, Coronary Artery Disease	No clinical brain diagnosis found (Confirmed Diagnosis)	NA	Diagnostic pathology not present	Blocks	0.61	4.33	N
Archival	Mt.Sinai	434915	MS434915	68	Male	19.22	Myocardial Infarction	No clinical brain diagnosis found (Confirmed Diagnosis)	Not reported	Diagnostic pathology not present	Pulverized	0.78	6.41	N
Archival	Mt.Sinai	841919	MS841919	68	Male	15.38	Lung adenocarcinoma	No clinical brain diagnosis found (Confirmed Diagnosis)	Not reported	Diagnostic pathology not present	Pulverized	0.79	5.83	N
Archival	Mt.Sinai	483533	MS483533	68	Female	23.5	Non-Hodgkin lymphoma, unspecified	No clinical brain diagnosis found (Confirmed Diagnosis)	Not reported	Diagnostic pathology not present	Pulverized	0.62	4.1	N
Archival	Mt.Sinai	307560	MS307560	68	Male	22.05	Acute myocardial infarction, unspecified	No clinical brain diagnosis found (Confirmed Diagnosis)	Not reported	Diagnostic pathology not present	Pulverized	0.78	7.18	N
HBCAC	Mt.Sinai	637967	MS637967	68	Male	NA	Other acute ischemic heart diseases	Major depressive disorder, recurrent, unspecified|Drug-induced tremor	NA	Cerebral infarction due to unspecified occlusion or stenosis of unspecified cerebral artery	Blocks	0.68	4.79	Y
HBCAC	Mt.Sinai	847718	MS847718	69	Male	26.45	Acute systolic (congestive) heart failure	No clinical brain diagnosis found (Confirmed Diagnosis)	NA	Diagnostic pathology not present	Blocks	0.53	3.1	N
HBCAC	Harvard	S19656	MLS19656	69	Female	15.2	heart attack/disease	Nicotine dependence, cigarettes, in remission|Major depressive disorder, recurrent, unspecified	Morbid (severe) obesity due to excess calories|Hyperlipidemia, unspecified|Hypertension, unspecified|Paroxysmal atrial fibrillation|Chronic systolic (congestive) heart failure|Chronic obstructive pulmonary disease, unspecified	Diagnostic pathology not present	Blocks	0.65	5.07	Y
HBCAC	Maryland	9261	MD9261	69	Male	22	Hypertensive Atherosclerotic Cardiovascular Disease	No clinical brain diagnosis found (Investigator Impression)	NA	Diagnostic pathology not present	Blocks	0.75	6.68	N
Archival	Mt.Sinai	652464	MS652464	70	Female	19.2	Respiratory Failure	No clinical brain diagnosis found (Confirmed Diagnosis)	Not reported	Diagnostic pathology not present	Pulverized	0.58	4.49	N
Archival	Mt.Sinai	197881	MS197881	70	Male	27.92	Cardiac arrest	No clinical brain diagnosis found (Confirmed Diagnosis)	Not reported	Diagnostic pathology not present	Pulverized	0.7	6.32	N
HBCAC	Mt.Sinai	30499	MS30499	71	Male	12.17	Gastrointestinal hemorrhage, unspecified	No clinical brain diagnosis found (Confirmed Diagnosis)	NA	Diagnostic pathology not present	Blocks	0.42	3.03	N
HBCAC	Mt.Sinai	351250	MS351250	71	Male	18.03	End stage heart failure	No clinical brain diagnosis found (Confirmed Diagnosis)	NA	Diagnostic pathology not present	Blocks	0.72	5.91	N
HBCAC	Miami	BEB23083	UMBEB23083	71	Male	NA	Cardiac Arrest, Coronary Artery Disease, Hypertension	No clinical brain diagnosis found (Confirmed Diagnosis)	NA	Primary age-related tauopathy (PART)	Blocks	0.45	3.15	N
Archival	Pittsburgh	13661	PT13661	72	Male	21.55	Atherosclerotic heart disease of native coronary artery	Hoarding disorder (Confirmed Diagnosis), Migraine without aura (Confirmed Diagnosis)	Exposure to disaster, war and other hostilities; Hyperlipidemia, unspecified; Hypertension, unspecified; Measles without complication; Other synovitis and tenosynovitis, left hand; Trochanteric bursitis, right hip; Unilateral primary osteoarthritis, right hip; Unspecified age-related cataract; Unspecified glaucoma; Varicella without complication	Diagnostic pathology not present	Chips	0.76	6.23	Y
Archival	Mt.Sinai	458379	MS458379	72	Male	20.03	Cardiac arrest	No clinical brain diagnosis found (Confirmed Diagnosis)	Not reported	Diagnostic pathology not present	Pulverized	0.8	6.83	N
HBCAC	Miami	BEB23060	UMBEB23060	72	Male	19.32	Cardiomyopathy, Emphysema, Obstructive Sleep Apnea, Cardiopulmonary Arrest	No clinical brain diagnosis found (Confirmed Diagnosis)	NA	Diagnostic pathology not present	Blocks	0.56	3.89	N
HBCAC	Miami	BEB23084	UMBEB23084	72	Male	NA	Cardiopulmonry Arrest, Hypertensive Heart disease, COPD, Hyperlipidemia, Morbid Obesity, CAD/CABG, Chronic CHF, AICD, AFIB, Tobacco Use	No clinical brain diagnosis found (Confirmed Diagnosis)	NA	Diagnostic pathology not present	Blocks	0.65	5.07	N
Archival	Mt.Sinai	5198	MS5198	73	Female	8.87	Infection and inflammatory reaction due to other urinary catheter	No clinical brain diagnosis found (Confirmed Diagnosis)	Not reported	Diagnostic pathology not present	Pulverized	0.82	7.23	N
Archival	Mt.Sinai	272264	MS272264	74	Female	17.67	End Stage Pulmonary Fibrosis	No clinical brain diagnosis found (Confirmed Diagnosis)	Not reported	Diagnostic pathology not present	Pulverized	0.79	6.91	N
Archival	Mt.Sinai	638820	MS638820	74	Female	9.5	renal cell carcinoma w/mets bone ,lungs,liver	No clinical brain diagnosis found (Confirmed Diagnosis)	Not reported	Diagnostic pathology not present	Pulverized	0.7	5.41	N
Archival	Mt.Sinai	644748	MS644748	75	Male	24	Cardiac arrest	No clinical brain diagnosis found (Confirmed Diagnosis)	Not reported	Diagnostic pathology not present	Pulverized	0.83	7.14	N
HBCAC	Miami	BEB23041	UMBEB23041	75	Male	16.52	Pending Death Certificate	No clinical brain diagnosis found (Confirmed Diagnosis)	NA	Diagnostic pathology not present	Blocks	0.8	6.37	N
HBCAC	Harvard	S09438	MLS09438	76	Male	16.18	Malignant neoplasm of prostate	No clinical brain diagnosis found (Confirmed Diagnosis)	Malignant neoplasm of prostate|Hyperlipidemia, unspecified|Unspecified optic neuritis|Unspecified optic atrophy|Hypertension, unspecified	Secondary malignant neoplasm of brain|Cerebrovascular disease, unspecified	Blocks	0.77	5.9	Y
Archival	Mt.Sinai	932439	MS932439	76	Female	9.33	Not reported	No clinical brain diagnosis found (Confirmed Diagnosis)	Not reported	Diagnostic pathology not present	Pulverized	0.66	5.22	N
HBCAC	Mt.Sinai	706984	MS706984	76	Female	2.63	NA	No clinical brain diagnosis found (Confirmed Diagnosis)	NA	Diagnostic pathology not present	Blocks	0.69	5.59	N
HBCAC	Mt.Sinai	173213	MS173213	76	Female	7.77	Pancytopenia	No clinical brain diagnosis found (Confirmed Diagnosis)	NA	Cerebral infarction, unspecified	Blocks	0.63	4.03	N
HBCAC	Harvard	S15816	MLS15816	77	Female	22.68	Pneumonia due to other infectious organisms, not elsewhere classified	No clinical brain diagnosis found (Confirmed Diagnosis)	Malignant neoplasm of unspecified part of left bronchus or lung|Myelodysplastic disease, not elsewhere classified|Hypothyroidism, unspecified|Hyperlipidemia, unspecified|Obstructive sleep apnea (adult) (pediatric)|Hypertension, unspecified	Benign neoplasm of meninges, unspecified	Blocks	0.65	4.41	N
HBCAC	Mt.Sinai	202387	MS202387	78	Female	9.07	Not reported	No clinical brain diagnosis found (Confirmed Diagnosis)	Not reported	Diagnostic pathology not present	Blocks	0.76	6.92	N
HBCAC	Mt.Sinai	243021	MS243021	79	Male	4.33	Other chronic obstructive pulmonary disease	No clinical brain diagnosis found (Confirmed Diagnosis)	NA	Diagnostic pathology not present	Blocks	0.67	6.4	N
HBCAC	Mt.Sinai	99130	MS99130	79	Female	NA	Other disorders of pancreatic internal secretion	No clinical brain diagnosis found (Confirmed Diagnosis)	NA	Diagnostic pathology not present	Blocks	0.46	3.17	N
HBCAC	Mt.Sinai	55134	MS55134	80	Female	22.67	Cardiac arrest	Major depressive disorder, recurrent, unspecified	NA	Diagnostic pathology not present	Blocks	0.74	6.17	Y
HBCAC	Mt.Sinai	692097	MS692097	81	Female	19.88	Cardiac arrest	Major depressive disorder, single episode, unspecified	NA	Diagnostic pathology not present	Blocks	0.47	3.19	N
HBCAC	Mt.Sinai	495045	MS495045	82	Female	9.38	NA	No clinical brain diagnosis found (Confirmed Diagnosis)	NA	Primary age-related tauopathy (PART)	Blocks	0.78	6.84	N
Archival	Mt.Sinai	348862	MS348862	82	Male	6.25	Not reported	No clinical brain diagnosis found (Confirmed Diagnosis)	Not reported	Diagnostic pathology not present	Chips	0.39	3.02	N
HBCAC	Mt.Sinai	878151	MS878151	82	Female	16.12	Malignant neoplasm of stomach	NA	NA	NA	Blocks	0.51	3.53	N
HBCAC	Mt.Sinai	203133	MS203133	83	Male	23.08	Cardiac arrest	No clinical brain diagnosis found (Confirmed Diagnosis)	NA	Diagnostic pathology not present	Blocks	0.72	5.12	N
HBCAC	Mt.Sinai	792437	MS792437	83	Male	N/A	N/A	Essential tremor	NA	NA	Blocks	0.81	6.12	N
HBCAC	Mt.Sinai	166169	MS166169	83	Female	20.03	Cardiac arrest	No clinical brain diagnosis found (Confirmed Diagnosis)	NA	Diagnostic pathology not present	Blocks	0.78	5.73	N
HBCAC	Mt.Sinai	935986	MS935986	83	Male	N/A	Severe sepsis	Myasthenia Gravis (MG)	NA	Diagnostic pathology not present	Blocks	0.69	5.34	N
Archival	Mt.Sinai	2482	MS2482	86	Female	4.38	Not reported	No clinical brain diagnosis found (Confirmed Diagnosis)	Not reported	Diagnostic pathology not present	Chips	0.7	4.75	N
HBCAC	Mt.Sinai	40593	MS40593	86	Female	16	NA	No clinical brain diagnosis found (Confirmed Diagnosis)	NA	Diagnostic pathology not present	Blocks	0.59	4.14	N
HBCAC	Mt.Sinai	190124	MS190124	87	Male	13.48	NA	No clinical brain diagnosis found (Confirmed Diagnosis)	NA	Diagnostic pathology not present	Blocks	0.53	3.98	N
HBCAC	Mt.Sinai	169509	MS169509	87	Female	21.53	Cardiac arrest	No clinical brain diagnosis found (Confirmed Diagnosis)	NA	Diagnostic pathology not present	Blocks	0.68	5.23	N
HBCAC	Mt.Sinai	876075	MS876075	88	Female	8.17	NA	No clinical brain diagnosis found (Confirmed Diagnosis)	NA	Diagnostic pathology not present	Blocks	0.78	6.52	N
HBCAC	Mt.Sinai	986638	MS986638	88	Female	16.58	NA	No clinical brain diagnosis found (Confirmed Diagnosis)	NA	Diagnostic pathology not present	Blocks	0.58	3.9	N
Archival	Mt.Sinai	60912	MS60912	88	Female	14.23	Not reported	Alzheimer's disease with late onset (Confirmed Diagnosis)	Not reported	Diagnostic pathology not present	Chips	0.75	6.27	Y
Archival	Mt.Sinai	62537	MS62537	88	Female	20.67	Malignant neoplasm of breast of unspecified site, female	No clinical brain diagnosis found (Confirmed Diagnosis)	Not reported	Diagnostic pathology not present	Chips	0.58	3.8	N
HBCAC	Mt.Sinai	587476	MS587476	89	Male	4.65	Systemic inflammatory response syndrome (SIRS) of non-infectious origin with acute organ dysfunction	No clinical brain diagnosis found (Confirmed Diagnosis)	NA	Diagnostic pathology not present	Blocks	0.75	6.75	N
HBCAC	Mt.Sinai	53636	MS53636	89	Male	11	NA	No clinical brain diagnosis found (Confirmed Diagnosis)	NA	Diagnostic pathology not present	Blocks	0.71	5.05	N
HBCAC	Harvard	S14380	MLS14380	89+	Female	20.38	Endocarditis, valve unspecified	No clinical brain diagnosis found (Investigator Impression)	NA	Diagnostic pathology not present	Blocks	0.81	6.59	N
HBCAC	Harvard	S08066	MLS08066	89+	Male	21.58	cancer	No clinical brain diagnosis found (Confirmed Diagnosis)	Malignant neoplasm of unspecified part of unspecified bronchus or lung|Hyperlipidemia, unspecified|Hypertension, unspecified	Neurocognitive disorder with Lewy bodies|Cerebrovascular disease, unspecified	Blocks	0.8	5.87	Y
HBCAC	Harvard	S02599	MLS02599	89+	Male	34.67	Chronic ischemic heart disease	No clinical brain diagnosis found (Confirmed Diagnosis)	Obstructive sleep apnea (adult) (pediatric)|Hypertension, unspecified|Atherosclerotic heart disease of native coronary artery|Polyosteoarthritis, unspecified	Cerebrovascular disease, unspecified	Blocks	0.78	5.74	N
HBCAC	Harvard	S02966	MLS02966	89+	Male	10.55	Ill-defined and unknown cause of mortality	No clinical brain diagnosis found (Confirmed Diagnosis)	Hypothyroidism, unspecified|Hyperlipidemia, unspecified|Hypertension, unspecified|Atherosclerotic heart disease of native coronary artery|Nonrheumatic aortic (valve) stenosis|Unspecified atrial fibrillation|Unspecified systolic (congestive) heart failure|Chronic obstructive pulmonary disease, unspecified	Cerebrovascular disease, unspecified	Blocks	0.84	7.24	N
HBCAC	Harvard	S04249	MLS04249	89+	Female	22.82	Gastrointestinal hemorrhage, unspecified	No clinical brain diagnosis found (Confirmed Diagnosis)	Hypertension, unspecified|Heart disease, unspecified|Personal history of malignant neoplasm, unspecified	Limbic Predominant Age-Related TDP-43 Encephalopathy (LATE)	Blocks	0.84	6.28	N
HBCAC	Harvard	S19004	MLS19004	89+	Male	25.17	Adult failure to thrive	No clinical brain diagnosis found (Investigator Impression)	Hypertension, unspecified	Cerebral infarction, unspecified|Cerebrovascular disease, unspecified	Blocks	0.8	6.18	N
HBCAC	Mt.Sinai	966845	MS966845	89+	Male	11.9	Pneumonia in diseases classified elsewhere	No clinical brain diagnosis found (Confirmed Diagnosis)	NA	Diagnostic pathology not present	Blocks	0.58	4.55	N
Archival	Mt.Sinai	323252	MS323252	89+	Male	10.08	Cardiopulmonary Arrest	No clinical brain diagnosis found (Confirmed Diagnosis)	Not reported	Diagnostic pathology not present	Pulverized	0.74	6.19	N
Archival	Mt.Sinai	56080	MS56080	89+	Female	5.43	Protein/Calorie Deficiency	No clinical brain diagnosis found (Confirmed Diagnosis)	Not reported	Diagnostic pathology not present	Chips	0.6	4.11	N
Archival	Mt.Sinai	936039	MS936039	89+	Female	19.67	GI Bleed	No clinical brain diagnosis found (Confirmed Diagnosis)	Not reported	Diagnostic pathology not present	Pulverized	0.76	5.55	N
Archival	Mt.Sinai	68083	MS68083	89+	Female	5.95	Cardiac Arrest	No clinical brain diagnosis found (Confirmed Diagnosis)	Not reported	Diagnostic pathology not present	Pulverized	0.68	4.7	N
Archival	Mt.Sinai	306762	MS306762	89+	Male	4.48	Not reported	No clinical brain diagnosis found (Confirmed Diagnosis)	Not reported	Diagnostic pathology not present	Pulverized	0.81	6.99	N
Archival	Mt.Sinai	50719	MS50719	89+	Female	7.33	Stable burst fracture of unspecified thoracic vertebra	No clinical brain diagnosis found (Confirmed Diagnosis)	Not reported	Diagnostic pathology not present	Pulverized	0.69	5	N
Archival	Mt.Sinai	40935	MS40935	89+	Female	7.82	Stage 4 Metastatic Colon Cancer	No clinical brain diagnosis found (Confirmed Diagnosis)	Not reported	Diagnostic pathology not present	Pulverized	0.64	3.98	N
HBCAC	Mt.Sinai	192778	MS192778	89+	Female	15.7	Cardiac arrest	NA	NA	NA	Blocks	0.79	6.81	Y
HBCAC	Mt.Sinai	475110	MS475110	89+	Male	13.63	NA	Insufficient information (Insufficient Data)	NA	Neurocognitive disorder with Lewy bodies	Blocks	0.71	4.97	Y
HBCAC	Mt.Sinai	238999	MS238999	89+	Female	15.02	NA	No clinical brain diagnosis found (Confirmed Diagnosis)	NA	Diagnostic pathology not present	Blocks	0.63	4.44	N
HBCAC	Mt.Sinai	367449	MS367449	89+	Female	NA	NA	No clinical brain diagnosis found (Confirmed Diagnosis)	NA	Diagnostic pathology not present	Blocks	0.52	3.78	N

## Sheet: Table S3
Feature	Description
Imputed sex	The inferred biological sex of each donor, determined from genotype data.
Biobank	The brain biobank responsible for donor collection and tissue acquisition.
Age	The chronological age (in years) of the donor at the time of death.
Genetic PC1–PC5	The first five genetic principal components for each donor, derived from joint embedding with the 1000 Genomes reference panel.
HBCAC status	Indicator of whether the donor was part of the NBB Human Brain Cell Atlas Collection (HBCAC) cohort.
Region	The brain region from which nuclei were collected.
Single-cell assay	The 10x Genomics 3’ chemistry used for library preparation (v3.1 or v4).
Percent intronic	The average fraction of sequencing reads mapping to intronic regions for a sample.
Fraction contamination	The estimated fraction of UMIs attributed to ambient RNA, as inferred by CellBender.

## Sheet: Table S4
Cell type	Denominator	Covariate	Effect size	Standard error	Lower bound on 95% CI of effect size	Upper bound on 95% CI of effect size	Test statistic	p-value (nominal)	p-value (BH-adjusted)
astrocyte	all nuclei	age (decade)	-0.074	0.021	-0.1151	-0.0329	-3.5284	0.000418134	0.0183979
astrocyte	all nuclei	sex (male vs female)	-0.1355	0.0765	-0.2855	0.0145	-1.7699	0.0767372	1
microglia	all nuclei	age (decade)	-0.0452	0.026	-0.0962	0.0058	-1.7388	0.0820764	1
microglia	all nuclei	sex (male vs female)	-0.0613	0.0899	-0.2374	0.1149	-0.6816	0.496	1
oligodendrocyte	all nuclei	age (decade)	0.0297	0.0223	-0.014	0.0734	1.3332	0.182461	1
oligodendrocyte	all nuclei	sex (male vs female)	0.2097	0.0802	0.0525	0.3669	2.6144	0.00893731	0.393242
OPC	all nuclei	age (decade)	-0.0962	0.0129	-0.1215	-0.0708	-7.432	1.07e-13	4.7e-12
OPC	all nuclei	sex (male vs female)	-0.0422	0.0466	-0.1336	0.0491	-0.9058	0.365027	1
MSN_D1	all nuclei	age (decade)	0.0282	0.0129	0.0029	0.0535	2.1875	0.0287095	1
MSN_D1	all nuclei	sex (male vs female)	-0.1102	0.0447	-0.1979	-0.0226	-2.4645	0.013722	0.603767
MSN_D2	all nuclei	age (decade)	0.0391	0.0148	0.0102	0.0681	2.6491	0.00807178	0.355159
MSN_D2	all nuclei	sex (male vs female)	-0.143	0.0515	-0.244	-0.042	-2.7743	0.00553208	0.243412
GABA_PTHLH-PVALB	all nuclei	age (decade)	0.0012	0.0169	-0.0319	0.0342	0.0696	0.944487	1
GABA_PTHLH-PVALB	all nuclei	sex (male vs female)	0.0059	0.0586	-0.1091	0.1208	0.0999	0.92	1
GABA_TAC3-PLPP4	all nuclei	age (decade)	-0.0288	0.014	-0.0563	-0.0014	-2.0563	0.0397551	1
GABA_TAC3-PLPP4	all nuclei	sex (male vs female)	-0.005	0.0502	-0.1034	0.0934	-0.0996	0.920653	1
L23IT	all nuclei	age (decade)	0.0485	0.0272	-0.0049	0.1019	1.7796	0.0751	1
L23IT	all nuclei	sex (male vs female)	-0.0163	0.0975	-0.2075	0.1749	-0.1672	0.867	1
L5IT	all nuclei	age (decade)	0.0197	0.0252	-0.0297	0.0692	0.7822	0.434093	1
L5IT	all nuclei	sex (male vs female)	-0.2988	0.0941	-0.4833	-0.1143	-3.1746	0.00150054	0.0660239
GABA_CGE	all nuclei	age (decade)	0.0164	0.025	-0.0326	0.0654	0.6548	0.512616	1
GABA_CGE	all nuclei	sex (male vs female)	-0.0653	0.0853	-0.2325	0.1019	-0.765	0.444249	1
GABA_MGE	all nuclei	age (decade)	-0.0113	0.0144	-0.0395	0.0169	-0.7845	0.432765	1
GABA_MGE	all nuclei	sex (male vs female)	-0.0573	0.0525	-0.1601	0.0455	-1.0917	0.274949	1
striatal_GABA_MGE_PTHLH-PVALB	all neurons	age (decade)	-0.0178	0.0153	-0.0478	0.0123	-1.1591	0.246411	1
striatal_GABA_MGE_PTHLH-PVALB	all neurons	sex (male vs female)	0.0874	0.0537	-0.0179	0.1927	1.627	0.103727	1
striatal_GABA_MGE_TAC3-PLPP4	all neurons	age (decade)	-0.0471	0.0111	-0.0689	-0.0253	-4.2301	2.34e-05	0.00102791
striatal_GABA_MGE_TAC3-PLPP4	all neurons	sex (male vs female)	0.0718	0.0386	-0.0037	0.1474	1.8634	0.0624004	1
striatal_cholinergic	all neurons	age (decade)	-0.0153	0.0205	-0.0555	0.0249	-0.7455	0.455976	1
striatal_cholinergic	all neurons	sex (male vs female)	0.0225	0.0716	-0.1178	0.1628	0.3146	0.753047	1
GABA_CGE_SST-CHODL	all neurons	age (decade)	0.0045	0.0157	-0.0262	0.0352	0.2872	0.773977	1
GABA_CGE_SST-CHODL	all neurons	sex (male vs female)	0.0647	0.0549	-0.0429	0.1723	1.1791	0.238357	1
opc_subcluster_0	all nuclei	age (decade)	-0.0945	0.014	-0.122	-0.067	-6.739	1.6e-11	7.02e-10
opc_subcluster_0	all nuclei	sex (male vs female)	0.0045	0.0504	-0.0943	0.1032	0.0883	0.929641	1
opc_subcluster_1	all nuclei	age (decade)	-0.0724	0.0185	-0.1087	-0.0361	-3.9118	9.16e-05	0.00403049
opc_subcluster_1	all nuclei	sex (male vs female)	-0.081	0.068	-0.2142	0.0522	-1.1921	0.233228	1
MSN_D1_matrix	canonical MSNs	age (decade)	0.0097	0.0057	-0.0015	0.0208	1.7015	0.088843	1
MSN_D1_matrix	canonical MSNs	sex (male vs female)	0.0586	0.0204	0.0186	0.0986	2.8741	0.00405148	0.178265
MSN_D2_matrix	canonical MSNs	age (decade)	0.0199	0.0063	0.0076	0.0323	3.1685	0.00153206	0.0674106
MSN_D2_matrix	canonical MSNs	sex (male vs female)	0.0087	0.0234	-0.0373	0.0546	0.3695	0.711745	1
MSN_D1_striosome	canonical MSNs	age (decade)	-0.0426	0.012	-0.0661	-0.0192	-3.5687	0.000358692	0.0157824
MSN_D1_striosome	canonical MSNs	sex (male vs female)	-0.0782	0.0452	-0.1667	0.0103	-1.7326	0.0831712	1
MSN_D2_striosome	canonical MSNs	age (decade)	-0.0321	0.0138	-0.0591	-0.005	-2.3258	0.0200299	0.881317
MSN_D2_striosome	canonical MSNs	sex (male vs female)	-0.1558	0.0494	-0.2527	-0.059	-3.1526	0.00161841	0.07121

## Sheet: Table S5
cell type	pathway	nominal p-value	FDR q-value	NES	size
astrocyte	GOBP_TRICARBOXYLIC_ACID_CYCLE	1.95e-07	4.74e-05	-2.39468	31
astrocyte	GOCC_RESPIRATORY_CHAIN_COMPLEX	6.16e-10	2.89e-07	-2.33286	104
astrocyte	GOBP_AXONEME_ASSEMBLY	2.94e-08	1.5e-05	2.24966	90
astrocyte	GOBP_CRISTAE_FORMATION	8.39e-06	0.000731966	-2.24554	20
astrocyte	GOBP_NEGATIVE_REGULATION_OF_NEURON_DIFFERENTIATION	2.13e-06	0.000246102	-2.20492	58
astrocyte	GOBP_AEROBIC_RESPIRATION	1.28e-10	4.59e-07	-2.19754	180
astrocyte	GOBP_PROTON_MOTIVE_FORCE_DRIVEN_ATP_SYNTHESIS	2.82e-07	5.61e-05	-2.18376	75
astrocyte	GOBP_NEGATIVE_REGULATION_OF_EPITHELIAL_CELL_DIFFERENTIATION	1.58e-05	0.00117873	-2.16935	31
astrocyte	GOMF_NADH_DEHYDROGENASE_ACTIVITY	3.19e-05	0.00727024	-2.14008	44
astrocyte	GOBP_NADH_METABOLIC_PROCESS	1.57e-05	0.00117873	-2.1354	37
astrocyte	GOMF_OXIDOREDUCTION_DRIVEN_ACTIVE_TRANSMEMBRANE_TRANSPORTER_ACTIVITY	4.16e-06	0.00284473	-2.13419	64
astrocyte	GOBP_CILIUM_MOVEMENT	8.08e-10	1.45e-06	2.13006	195
astrocyte	GOBP_NEGATIVE_REGULATION_OF_EPITHELIAL_TO_MESENCHYMAL_TRANSITION	1.68e-05	0.00122387	-2.11911	35
astrocyte	GOBP_NEGATIVE_REGULATION_OF_NOTCH_SIGNALING_PATHWAY	4.86e-05	0.00225662	-2.11663	30
astrocyte	GOBP_NEGATIVE_REGULATION_OF_NEURAL_PRECURSOR_CELL_PROLIFERATION	0.000103081	0.00384084	-2.11555	20
astrocyte	GOBP_ARTERY_DEVELOPMENT	1.54e-06	0.000189386	-2.11085	78
astrocyte	GOBP_HUMORAL_IMMUNE_RESPONSE_MEDIATED_BY_CIRCULATING_IMMUNOGLOBULIN	6.2e-05	0.00260872	2.10585	27
astrocyte	GOBP_OXIDATIVE_PHOSPHORYLATION	2.42e-08	1.49e-05	-2.10098	136
astrocyte	GOBP_ATP_BIOSYNTHETIC_PROCESS	1.17e-06	0.000155225	-2.08248	100
astrocyte	GOBP_ATP_SYNTHESIS_COUPLED_ELECTRON_TRANSPORT	1.83e-06	0.000218691	-2.06623	92
astrocyte	GOBP_FEAR_RESPONSE	3.25e-05	0.00177973	-2.06134	39
astrocyte	GOBP_NEURON_FATE_COMMITMENT	5.51e-05	0.00246578	-2.05213	41
astrocyte	GOBP_AXONAL_FASCICULATION	0.000181477	0.00584815	-2.05155	18
astrocyte	GOBP_CELL_MIGRATION_IN_HINDBRAIN	0.00028022	0.00803904	-2.04865	15
astrocyte	GOBP_SPERM_AXONEME_ASSEMBLY	0.000127855	0.00448371	2.03774	28
astrocyte	GOBP_ARTERY_MORPHOGENESIS	3.41e-05	0.00179283	-2.03122	51
astrocyte	GOBP_REGULATION_OF_NEURON_DIFFERENTIATION	2.01e-07	4.74e-05	-2.02795	145
astrocyte	GOBP_NEGATIVE_REGULATION_OF_BMP_SIGNALING_PATHWAY	5.7e-05	0.00248947	-2.02393	44
astrocyte	GOBP_CILIUM_OR_FLAGELLUM_DEPENDENT_CELL_MOTILITY	2.12e-07	4.74e-05	2.01996	158
astrocyte	GOBP_NUCLEOSIDE_TRIPHOSPHATE_BIOSYNTHETIC_PROCESS	8.44e-07	0.000116088	-2.01935	124
astrocyte	GOBP_REGULATION_OF_GLIAL_CELL_DIFFERENTIATION	7.45e-05	0.00302846	-2.01643	57
astrocyte	GOCC_CYTOCHROME_COMPLEX	0.000658987	0.0193577	-2.01526	31
astrocyte	GOBP_CENTRAL_NERVOUS_SYSTEM_NEURON_DIFFERENTIATION	1.15e-07	3.15e-05	-2.00684	175
astrocyte	GOBP_NEGATIVE_REGULATION_OF_GLIAL_CELL_DIFFERENTIATION	0.000361498	0.00975388	-2.00607	21
astrocyte	GOBP_AXONEMAL_DYNEIN_COMPLEX_ASSEMBLY	0.0001925	0.00593597	1.99895	35
astrocyte	GOBP_CAMERA_TYPE_EYE_MORPHOGENESIS	4.2e-06	0.000441812	-1.99891	103
astrocyte	GOBP_LIMBIC_SYSTEM_DEVELOPMENT	8.96e-06	0.000762873	-1.99174	94
astrocyte	GOBP_FOREBRAIN_REGIONALIZATION	0.000693533	0.0158011	-1.98968	15
astrocyte	GOBP_G0_TO_G1_TRANSITION	0.000141437	0.00481829	-1.9888	37
astrocyte	GOBP_NEURON_RECOGNITION	9.07e-05	0.00359033	-1.98353	39
astrocyte	GOBP_EXTRACELLULAR_TRANSPORT	6.39e-05	0.00263372	1.98317	50
astrocyte	GOCC_NBAF_COMPLEX	0.000965313	0.0252054	-1.97848	15
astrocyte	GOBP_HIPPOCAMPUS_DEVELOPMENT	2.71e-05	0.00164226	-1.97791	76
astrocyte	GOBP_NEURON_CELL_CELL_ADHESION	0.000801968	0.0171775	-1.96929	16
astrocyte	GOBP_REGULATION_OF_NEURAL_PRECURSOR_CELL_PROLIFERATION	2.18e-05	0.0014571	-1.96357	74
astrocyte	GOBP_DNA_DOUBLE_STRAND_BREAK_PROCESSING	0.000475873	0.0117393	1.96322	19
astrocyte	GOBP_COMPLEMENT_ACTIVATION_CLASSICAL_PATHWAY	0.000497852	0.0120325	1.96306	20
astrocyte	GOCC_CILIARY_PLASM	2.09e-07	3.28e-05	1.96302	156
astrocyte	GOBP_PYRIDINE_CONTAINING_COMPOUND_METABOLIC_PROCESS	7.15e-07	0.000106611	-1.96295	149
astrocyte	GOBP_ATP_METABOLIC_PROCESS	6.34e-08	2.27e-05	-1.95836	207
astrocyte	GOBP_REGULATION_OF_NOTCH_SIGNALING_PATHWAY	3.28e-05	0.00177973	-1.95671	77
astrocyte	GOBP_PURINE_NUCLEOTIDE_CATABOLIC_PROCESS	6.8e-06	0.00062348	-1.95218	115
astrocyte	GOBP_NEGATIVE_REGULATION_OF_RAS_PROTEIN_SIGNAL_TRANSDUCTION	0.000639957	0.0146739	-1.94967	21
astrocyte	GOCC_MOTILE_CILIUM	1.11e-08	2.62e-06	1.94673	248
astrocyte	GOBP_CELLULAR_RESPIRATION	1.04e-07	3.09e-05	-1.94625	215
astrocyte	GOBP_SECONDARY_ALCOHOL_METABOLIC_PROCESS	2.96e-06	0.000331405	-1.9459	122
astrocyte	GOBP_PYRIDINE_CONTAINING_COMPOUND_CATABOLIC_PROCESS	2.11e-05	0.00144813	-1.94255	85
astrocyte	GOBP_REGULATION_OF_OLIGODENDROCYTE_DIFFERENTIATION	0.000312004	0.00871906	-1.94052	37
astrocyte	GOBP_RETINA_VASCULATURE_DEVELOPMENT_IN_CAMERA_TYPE_EYE	0.000834073	0.0176537	-1.93952	17
astrocyte	GOBP_POSITIVE_REGULATION_OF_T_CELL_MEDIATED_IMMUNITY	0.000331969	0.00913425	1.93605	41
astrocyte	GOBP_GLYCOLYTIC_PROCESS_THROUGH_FRUCTOSE_6_PHOSPHATE	0.000968598	0.0196166	-1.92936	23
astrocyte	GOBP_POSITIVE_REGULATION_OF_SYNAPSE_ASSEMBLY	0.00030724	0.00865353	-1.92932	53
astrocyte	GOBP_POSITIVE_REGULATION_OF_LIPID_BIOSYNTHETIC_PROCESS	3.99e-05	0.00198194	-1.9286	74
astrocyte	GOMF_ACTIVE_MONOATOMIC_ION_TRANSMEMBRANE_TRANSPORTER_ACTIVITY	8.35e-06	0.00285708	-1.92454	106
astrocyte	GOCC_SWI_SNF_COMPLEX	0.00132231	0.0282495	-1.9244	26
astrocyte	GOBP_L_GLUTAMATE_TRANSMEMBRANE_TRANSPORT	0.000723971	0.0162103	-1.91634	25
astrocyte	GOBP_REGULATION_OF_NUCLEOTIDE_EXCISION_REPAIR	0.00126676	0.0237235	-1.91542	28
astrocyte	GOBP_REGULATION_OF_NEUROBLAST_PROLIFERATION	0.00046916	0.0116541	-1.91115	37
astrocyte	GOBP_T_CELL_MEDIATED_IMMUNITY	3.79e-05	0.00191404	1.91087	83
astrocyte	GOCC_PROTON_TRANSPORTING_ATP_SYNTHASE_COMPLEX	0.00176158	0.033193	-1.90841	21
astrocyte	GOBP_POSITIVE_REGULATION_OF_COLD_INDUCED_THERMOGENESIS	5.71e-05	0.00248947	-1.90776	70
astrocyte	GOBP_ACYL_COA_METABOLIC_PROCESS	4.3e-05	0.00207775	-1.90117	86
astrocyte	GOBP_2_OXOGLUTARATE_METABOLIC_PROCESS	0.00181683	0.0315916	-1.89925	16
astrocyte	GOBP_PROTEIN_DNA_COMPLEX_DISASSEMBLY	0.00125817	0.0237235	-1.89767	19
astrocyte	GOBP_GLUCOSE_CATABOLIC_PROCESS	0.000856461	0.0180209	-1.89722	25
astrocyte	GOBP_RETINAL_GANGLION_CELL_AXON_GUIDANCE	0.00192882	0.0328148	-1.89622	16
astrocyte	GOBP_LYMPHOCYTE_MEDIATED_IMMUNITY	5.89e-07	9.47e-05	1.89537	188
astrocyte	GOBP_GLYCOLYTIC_PROCESS_THROUGH_GLUCOSE_6_PHOSPHATE	0.00164277	0.0293809	-1.89333	20
astrocyte	GOBP_NUCLEOSIDE_DIPHOSPHATE_CATABOLIC_PROCESS	9.27e-05	0.0036055	-1.88225	87
astrocyte	GOCC_GOLGI_LUMEN	0.000465727	0.0156351	-1.87685	59
astrocyte	GOCC_ALPHA_KETOACID_DEHYDROGENASE_COMPLEX	0.00354809	0.0455131	-1.86848	17
astrocyte	GOBP_COMPLEMENT_ACTIVATION	0.000993807	0.0197272	1.86741	26
astrocyte	GOBP_CEREBROSPINAL_FLUID_CIRCULATION	0.00221336	0.0351875	1.86587	15
astrocyte	GOBP_VOCALIZATION_BEHAVIOR	0.00203684	0.0332684	-1.86578	17
astrocyte	GOBP_NEGATIVE_REGULATION_OF_CELL_KILLING	0.00242548	0.0373962	1.86448	21
astrocyte	GOBP_REGULATION_OF_CATECHOLAMINE_SECRETION	0.00223414	0.0352049	-1.85828	20
astrocyte	GOMF_ELECTRON_TRANSFER_ACTIVITY	8.07e-05	0.0123834	-1.85678	105
astrocyte	GOBP_INTERMEDIATE_FILAMENT_BASED_PROCESS	0.00182104	0.0315916	1.85624	29
astrocyte	GOBP_PYRUVATE_METABOLIC_PROCESS	4.77e-05	0.00224462	-1.85393	105
astrocyte	GOBP_CELLULAR_RESPONSE_TO_COPPER_ION	0.00225177	0.035327	1.85288	20
astrocyte	GOBP_MICROTUBULE_BUNDLE_FORMATION	3.49e-05	0.00181139	1.84896	118
astrocyte	GOBP_RESPONSE_TO_PH	0.00130293	0.0242738	-1.84856	25
astrocyte	GOBP_REGULATION_OF_EPITHELIAL_TO_MESENCHYMAL_TRANSITION	0.000106987	0.00390504	-1.84788	83
astrocyte	GOBP_INNER_MITOCHONDRIAL_MEMBRANE_ORGANIZATION	0.00056206	0.0132269	-1.84095	45
astrocyte	GOBP_CORPUS_CALLOSUM_DEVELOPMENT	0.00203264	0.0332684	-1.83887	24
astrocyte	GOBP_TEMPERATURE_HOMEOSTASIS	1.72e-05	0.00123384	-1.83866	131
astrocyte	GOBP_POSITIVE_REGULATION_OF_CELL_JUNCTION_ASSEMBLY	0.00021366	0.00631623	-1.83646	84
astrocyte	GOCC_AXONEMAL_DOUBLET_MICROTUBULE	0.00241984	0.0370541	1.83434	31
astrocyte	GOBP_CELLULAR_RESPONSE_TO_PH	0.00272212	0.0406758	-1.83386	17
astrocyte	GOBP_POSITIVE_REGULATION_OF_NEUROBLAST_PROLIFERATION	0.00158824	0.0286925	-1.833	25
astrocyte	GOBP_NUCLEOSIDE_TRIPHOSPHATE_METABOLIC_PROCESS	4.31e-07	7.34e-05	-1.83263	251
astrocyte	GOBP_POSITIVE_REGULATION_OF_LIPID_METABOLIC_PROCESS	5.89e-05	0.00253962	-1.83046	102
astrocyte	GOBP_GENERATION_OF_PRECURSOR_METABOLITES_AND_ENERGY	4.66e-09	4.21e-06	-1.82972	404
astrocyte	GOBP_STEROL_BIOSYNTHETIC_PROCESS	0.000487457	0.0119427	-1.82843	59
astrocyte	GOBP_MITOCHONDRIAL_FUSION	0.000970629	0.0196166	-1.82432	35
astrocyte	GOBP_SPERM_FLAGELLUM_ASSEMBLY	0.000438331	0.0110669	1.8243	49
astrocyte	GOCC_NADH_DEHYDROGENASE_COMPLEX	0.00118205	0.0277781	-1.82416	47
astrocyte	GOBP_ACIDIC_AMINO_ACID_TRANSPORT	0.00073707	0.0163758	-1.82306	49
astrocyte	GOCC_OXIDOREDUCTASE_COMPLEX	1.97e-05	0.00132376	-1.82001	131
astrocyte	GOBP_ENDOTHELIAL_CELL_DIFFERENTIATION	0.000100519	0.00378481	-1.8197	89
astrocyte	GOBP_REGULATION_OF_T_CELL_MEDIATED_IMMUNITY	0.000363035	0.00975388	1.81926	60
astrocyte	GOBP_ORGANOPHOSPHATE_CATABOLIC_PROCESS	7.61e-07	0.000108821	-1.81875	202
astrocyte	GOBP_FATTY_ACYL_COA_BIOSYNTHETIC_PROCESS	0.00189256	0.0323909	-1.81827	25
astrocyte	GOBP_ANTERIOR_POSTERIOR_PATTERN_SPECIFICATION	2.59e-05	0.00159638	-1.81552	128
astrocyte	GOBP_POSITIVE_REGULATION_OF_MUSCLE_CELL_DIFFERENTIATION	0.000801968	0.0171775	-1.81514	49
astrocyte	GOBP_ADAPTIVE_THERMOGENESIS	4.05e-05	0.0019821	-1.81385	127
astrocyte	GOBP_NEGATIVE_REGULATION_OF_CELLULAR_RESPONSE_TO_GROWTH_FACTOR_STIMULUS	0.000280928	0.00803904	-1.81244	79
astrocyte	GOBP_GLUCOSE_METABOLIC_PROCESS	3.16e-05	0.00177973	-1.81096	158
astrocyte	GOBP_MOTILE_CILIUM_ASSEMBLY	0.000365395	0.00975388	1.80936	71
astrocyte	GOBP_SPROUTING_ANGIOGENESIS	0.000163406	0.00551419	-1.80829	104
astrocyte	GOBP_AORTA_MORPHOGENESIS	0.00208352	0.03362	-1.80792	25
astrocyte	GOBP_DETECTION_OF_BIOTIC_STIMULUS	0.00324237	0.0458615	1.80779	25
astrocyte	GOBP_ENDODERM_DEVELOPMENT	0.000800495	0.0171775	-1.80668	58
astrocyte	GOBP_PURINE_CONTAINING_COMPOUND_CATABOLIC_PROCESS	3.8e-05	0.00191404	-1.80554	129
astrocyte	GOCC_AXONEMAL_MICROTUBULE	0.00190683	0.033193	1.80188	36
astrocyte	GOBP_HEART_TRABECULA_MORPHOGENESIS	0.00340327	0.0467165	-1.79736	26
astrocyte	GOBP_NUCLEOSIDE_DIPHOSPHATE_METABOLIC_PROCESS	0.000173807	0.00575656	-1.79714	113
astrocyte	GOBP_EYE_MORPHOGENESIS	4.58e-05	0.00218619	-1.79179	128
astrocyte	GOCC_CILIARY_TRANSITION_ZONE	0.000392556	0.0141924	1.79177	71
astrocyte	GOCC_NON_MOTILE_CILIUM	9.03e-05	0.00471723	1.78846	119
astrocyte	GOBP_NEGATIVE_REGULATION_OF_TRANSMEMBRANE_RECEPTOR_PROTEIN_SERINE_THREONINE_KINASE_SIGNALING_PATHWAY	0.00013055	0.00453375	-1.78682	123
astrocyte	GOBP_POSITIVE_REGULATION_OF_NEURAL_PRECURSOR_CELL_PROLIFERATION	0.00202386	0.0332684	-1.78665	43
astrocyte	GOBP_REGULATION_OF_MUSCLE_CELL_DIFFERENTIATION	0.000104998	0.00387193	-1.78575	112
astrocyte	GOBP_MULTICELLULAR_ORGANISMAL_RESPONSE_TO_STRESS	0.000395586	0.0101799	-1.78529	71
astrocyte	GOBP_LENS_DEVELOPMENT_IN_CAMERA_TYPE_EYE	0.000981653	0.0196166	-1.77769	65
astrocyte	GOBP_REGULATION_OF_CHOLESTEROL_METABOLIC_PROCESS	0.00209657	0.03362	-1.77424	41
astrocyte	GOBP_NAD_METABOLIC_PROCESS	0.00202015	0.0332684	-1.7731	31
astrocyte	GOBP_KIDNEY_EPITHELIUM_DEVELOPMENT	0.000191481	0.00593597	-1.7721	110
astrocyte	GOBP_CELL_FATE_COMMITMENT	2.2e-05	0.0014571	-1.77168	175
astrocyte	GOBP_ENERGY_DERIVATION_BY_OXIDATION_OF_ORGANIC_COMPOUNDS	6.09e-07	9.47e-05	-1.76942	298
astrocyte	GOBP_POSITIVE_REGULATION_OF_MYOBLAST_DIFFERENTIATION	0.00210536	0.03362	-1.76733	35
astrocyte	GOBP_PURINE_CONTAINING_COMPOUND_METABOLIC_PROCESS	4.7e-09	4.21e-06	-1.7661	485
astrocyte	GOBP_ADULT_BEHAVIOR	0.000232265	0.00680992	-1.76529	114
astrocyte	GOBP_MITOCHONDRIAL_ELECTRON_TRANSPORT_NADH_TO_UBIQUINONE	0.00154992	0.0282861	-1.76338	50
astrocyte	GOCC_9PLUS2_MOTILE_CILIUM	1.89e-05	0.00132376	1.76232	180
astrocyte	GOBP_NEGATIVE_REGULATION_OF_ERK1_AND_ERK2_CASCADE	0.00114151	0.0221913	-1.76188	58
astrocyte	GOBP_MONOSACCHARIDE_CATABOLIC_PROCESS	0.001719	0.03044	-1.76069	44
astrocyte	GOBP_CILIUM_ORGANIZATION	2.5e-08	1.49e-05	1.75765	413
astrocyte	GOBP_CARBOHYDRATE_CATABOLIC_PROCESS	5.45e-05	0.00246578	-1.75486	145
astrocyte	GOBP_POSITIVE_REGULATION_OF_RECEPTOR_MEDIATED_ENDOCYTOSIS	0.00277294	0.0406857	1.75452	38
astrocyte	GOCC_9PLUS0_NON_MOTILE_CILIUM	0.000163881	0.0077024	1.75412	96
astrocyte	GOBP_TELENCEPHALON_DEVELOPMENT	5.77e-06	0.00057371	-1.75345	239
astrocyte	GOBP_NEURON_PROJECTION_GUIDANCE	1.03e-05	0.000853436	-1.7523	189
astrocyte	GOBP_CANONICAL_WNT_SIGNALING_PATHWAY	4.46e-06	0.00045531	-1.75114	252
astrocyte	GOBP_MONOSACCHARIDE_METABOLIC_PROCESS	1.84e-05	0.00128777	-1.74984	216
astrocyte	GOCC_CYTOPLASMIC_REGION	4.74e-06	0.000557312	1.74874	259
astrocyte	GOBP_L_GLUTAMATE_IMPORT	0.00290844	0.0424632	-1.7487	33
astrocyte	GOBP_RETINA_DEVELOPMENT_IN_CAMERA_TYPE_EYE	0.000132116	0.00454404	-1.74683	132
astrocyte	GOBP_NEURAL_PRECURSOR_CELL_PROLIFERATION	8.48e-05	0.00340961	-1.74522	136
astrocyte	GOBP_PURINE_CONTAINING_COMPOUND_BIOSYNTHETIC_PROCESS	6.28e-06	0.000607351	-1.74516	232
astrocyte	GOBP_SENSORY_SYSTEM_DEVELOPMENT	1.25e-06	0.000159643	-1.73658	316
astrocyte	GOBP_POSITIVE_REGULATION_OF_NEURON_DIFFERENTIATION	0.000539007	0.0128672	-1.73541	69
astrocyte	GOBP_NEURAL_RETINA_DEVELOPMENT	0.000902418	0.0187671	-1.73499	64
astrocyte	GOBP_SULFUR_COMPOUND_BIOSYNTHETIC_PROCESS	9.61e-05	0.00369513	-1.73462	136
astrocyte	GOBP_LEARNING	0.000186294	0.00589264	-1.73381	122
astrocyte	GOBP_NON_CANONICAL_WNT_SIGNALING_PATHWAY	0.0018282	0.0315916	-1.73322	57
astrocyte	GOBP_MICROTUBULE_BASED_MOVEMENT	2.41e-07	5.08e-05	1.72896	394
astrocyte	GOBP_ENDOTHELIUM_DEVELOPMENT	0.000382732	0.0100664	-1.72779	105
astrocyte	GOBP_WNT_SIGNALING_PATHWAY	3.56e-07	6.37e-05	-1.72405	376
astrocyte	GOBP_NEGATIVE_REGULATION_OF_SMOOTH_MUSCLE_CELL_PROLIFERATION	0.00365126	0.0488483	-1.72064	36
astrocyte	GOBP_REGULATION_OF_POSTSYNAPTIC_MEMBRANE_POTENTIAL	0.000539582	0.0128672	-1.7157	108
astrocyte	GOBP_ELECTRON_TRANSPORT_CHAIN	0.000386351	0.0100874	-1.71537	116
astrocyte	GOBP_NEGATIVE_REGULATION_OF_GLIOGENESIS	0.00340872	0.0467165	-1.71366	34
astrocyte	GOBP_REGULATION_OF_CELLULAR_RESPONSE_TO_GROWTH_FACTOR_STIMULUS	7.74e-06	0.000692594	-1.71296	257
astrocyte	GOBP_BLOOD_VESSEL_MORPHOGENESIS	4.26e-08	1.9e-05	-1.71207	459
astrocyte	GOBP_FATTY_ACYL_COA_METABOLIC_PROCESS	0.0034574	0.0469435	-1.71084	35
astrocyte	GOBP_POSITIVE_REGULATION_OF_SMALL_MOLECULE_METABOLIC_PROCESS	0.000439335	0.0110669	-1.71044	116
astrocyte	GOBP_REGULATION_OF_DENDRITE_DEVELOPMENT	0.000869063	0.0181792	-1.70985	86
astrocyte	GOBP_MONOCARBOXYLIC_ACID_BIOSYNTHETIC_PROCESS	0.000122045	0.00436555	-1.70909	174
astrocyte	GOCC_HISTONE_DEACETYLASE_COMPLEX	0.00104806	0.0259258	-1.70872	80
astrocyte	GOCC_PHOTORECEPTOR_CONNECTING_CILIUM	0.00309552	0.0415684	1.70791	39
astrocyte	GOBP_LENS_FIBER_CELL_DIFFERENTIATION	0.00349274	0.0471454	-1.70633	31
astrocyte	GOBP_MESENCHYMAL_CELL_DIFFERENTIATION	3.07e-05	0.00177973	-1.70393	188
astrocyte	GOBP_B_CELL_MEDIATED_IMMUNITY	0.000832353	0.0176537	1.70279	86
astrocyte	GOBP_MAMMARY_GLAND_EPITHELIUM_DEVELOPMENT	0.00247981	0.0379072	-1.70081	57
astrocyte	GOMF_SULFUR_COMPOUND_BINDING	9.05e-05	0.0123834	-1.70043	198
astrocyte	GOBP_RETINA_MORPHOGENESIS_IN_CAMERA_TYPE_EYE	0.00277532	0.0406857	-1.69974	51
astrocyte	GOBP_MESONEPHROS_DEVELOPMENT	0.00117797	0.0226537	-1.69696	71
astrocyte	GOBP_REGULATION_OF_LIPID_BIOSYNTHETIC_PROCESS	0.0001798	0.00584678	-1.69614	143
astrocyte	GOBP_CARBOHYDRATE_METABOLIC_PROCESS	5.21e-08	2.07e-05	-1.69133	455
astrocyte	GOBP_OLIGODENDROCYTE_DIFFERENTIATION	0.00156726	0.0284573	-1.68982	94
astrocyte	GOBP_POSITIVE_REGULATION_OF_NERVOUS_SYSTEM_DEVELOPMENT	2.92e-05	0.00174239	-1.68658	227
astrocyte	GOMF_PROTON_TRANSMEMBRANE_TRANSPORTER_ACTIVITY	0.00022134	0.0252328	-1.6821	156
astrocyte	GOBP_NEUROBLAST_PROLIFERATION	0.00126547	0.0237235	-1.68112	62
astrocyte	GOBP_ADAPTIVE_IMMUNE_RESPONSE_BASED_ON_SOMATIC_RECOMBINATION_OF_IMMUNE_RECEPTORS_BUILT_FROM_IMMUNOGLOBULIN_SUPERFAMILY_DOMAINS	6.09e-05	0.00259449	1.68099	216
astrocyte	GOBP_NEGATIVE_REGULATION_OF_CELL_DIFFERENTIATION	7.82e-08	2.54e-05	-1.67895	491
astrocyte	GOBP_POSITIVE_REGULATION_OF_CELL_GROWTH	0.000245418	0.00713707	-1.67721	131
astrocyte	GOBP_PALLIUM_DEVELOPMENT	0.000127121	0.00448371	-1.67532	165
astrocyte	GOBP_PROTON_TRANSMEMBRANE_TRANSPORT	0.000210585	0.00631623	-1.67439	156
astrocyte	GOBP_COGNITION	3.09e-05	0.00177973	-1.67258	250
astrocyte	GOBP_NEGATIVE_REGULATION_OF_WNT_SIGNALING_PATHWAY	0.000394016	0.0101799	-1.67181	133
astrocyte	GOBP_EPITHELIAL_TO_MESENCHYMAL_TRANSITION	0.000335477	0.00916033	-1.67017	129
astrocyte	GOBP_MONOCARBOXYLIC_ACID_METABOLIC_PROCESS	3.41e-07	6.37e-05	-1.66964	480
astrocyte	GOBP_FATTY_ACID_BIOSYNTHETIC_PROCESS	0.000285945	0.00811765	-1.66701	131
astrocyte	GOBP_NUCLEOSIDE_PHOSPHATE_CATABOLIC_PROCESS	0.000209319	0.00631623	-1.66182	154
astrocyte	GOCC_SWI_SNF_SUPERFAMILY_TYPE_COMPLEX	0.00190187	0.033193	-1.66108	90
astrocyte	GOCC_PHOTORECEPTOR_OUTER_SEGMENT	0.00244399	0.0370541	1.65881	62
astrocyte	GOBP_NEGATIVE_REGULATION_OF_CELL_DEVELOPMENT	0.000119042	0.00430116	-1.65745	201
astrocyte	GOBP_CENTRAL_NERVOUS_SYSTEM_NEURON_DEVELOPMENT	0.0012624	0.0237235	-1.65619	85
astrocyte	GOBP_VASCULOGENESIS	0.00154865	0.0282861	-1.65441	62
astrocyte	GOBP_PROTEOGLYCAN_METABOLIC_PROCESS	0.00104958	0.0205155	-1.65055	91
astrocyte	GOMF_GLYCOSAMINOGLYCAN_BINDING	0.000397288	0.0388207	-1.64918	156
astrocyte	GOBP_REGULATION_OF_BMP_SIGNALING_PATHWAY	0.0023168	0.0359691	-1.64894	79
astrocyte	GOBP_REGULATION_OF_NERVOUS_SYSTEM_DEVELOPMENT	6.67e-06	0.00062348	-1.64801	361
astrocyte	GOCC_SCHAFFER_COLLATERAL_CA1_SYNAPSE	0.00213504	0.0358381	-1.64677	84
astrocyte	GOBP_SYNAPTIC_TRANSMISSION_GLUTAMATERGIC	0.00334541	0.0462028	-1.64188	82
astrocyte	GOBP_PROTEIN_LOCALIZATION_TO_CILIUM	0.00317765	0.0454658	1.63582	69
astrocyte	GOBP_REGULATION_OF_TRANSMEMBRANE_RECEPTOR_PROTEIN_SERINE_THREONINE_KINASE_SIGNALING_PATHWAY	0.000212899	0.00631623	-1.63533	217
astrocyte	GOBP_AMINO_ACID_CATABOLIC_PROCESS	0.00274627	0.0406857	-1.63499	90
astrocyte	GOBP_NOTCH_SIGNALING_PATHWAY	0.000443446	0.0110923	-1.63402	139
astrocyte	GOBP_FOREBRAIN_DEVELOPMENT	1.42e-05	0.00113175	-1.63222	325
astrocyte	GOBP_CARBOHYDRATE_DERIVATIVE_CATABOLIC_PROCESS	9.95e-05	0.0037845	-1.62915	210
astrocyte	GOBP_HUMORAL_IMMUNE_RESPONSE	0.00161734	0.0290715	1.62714	96
astrocyte	GOBP_VACUOLAR_LOCALIZATION	0.00327624	0.0458615	-1.62476	61
astrocyte	GOBP_NEPHRON_EPITHELIUM_DEVELOPMENT	0.00366724	0.0488483	-1.6219	84
astrocyte	GOBP_VENTRICULAR_SEPTUM_DEVELOPMENT	0.00321311	0.04579	-1.61863	63
astrocyte	GOBP_REGULATION_OF_LYMPHOCYTE_MEDIATED_IMMUNITY	0.000979029	0.0196166	1.60995	120
astrocyte	GOBP_RIBOSE_PHOSPHATE_METABOLIC_PROCESS	1.36e-05	0.00110713	-1.60966	328
astrocyte	GOBP_PATTERN_SPECIFICATION_PROCESS	3.39e-05	0.00179283	-1.60936	316
astrocyte	GOBP_REGULATION_OF_CHEMOTAXIS	0.000624546	0.0145065	-1.60921	141
astrocyte	GOCC_ADHERENS_JUNCTION	0.000501005	0.0156981	-1.6086	169
astrocyte	GOBP_SENSORY_ORGAN_DEVELOPMENT	3.92e-06	0.000424801	-1.60782	442
astrocyte	GOCC_TRANSPORTER_COMPLEX	1.09e-05	0.00102252	-1.60581	382
astrocyte	GOCC_POSTSYNAPTIC_DENSITY_MEMBRANE	0.00290634	0.0401759	-1.60516	98
astrocyte	GOBP_STEROID_METABOLIC_PROCESS	0.000179591	0.00584678	-1.60355	225
astrocyte	GOBP_SENSORY_ORGAN_MORPHOGENESIS	0.000183523	0.00586127	-1.60253	210
astrocyte	GOBP_REGULATION_OF_WNT_SIGNALING_PATHWAY	6.41e-05	0.00263372	-1.60252	274
astrocyte	GOBP_SMALL_MOLECULE_CATABOLIC_PROCESS	2.24e-05	0.00145982	-1.60242	299
astrocyte	GOBP_CELL_SURFACE_RECEPTOR_PROTEIN_SERINE_THREONINE_KINASE_SIGNALING_PATHWAY	2.45e-05	0.00156494	-1.59811	299
astrocyte	GOBP_RENAL_TUBULE_DEVELOPMENT	0.00230788	0.0359691	-1.59661	73
astrocyte	GOBP_EXECUTION_PHASE_OF_APOPTOSIS	0.0031126	0.0447139	-1.58969	62
astrocyte	GOCC_SITE_OF_DNA_DAMAGE	0.00263958	0.037594	1.5867	128
astrocyte	GOBP_HINDBRAIN_DEVELOPMENT	0.00144516	0.0266461	-1.58609	121
astrocyte	GOBP_MONOSACCHARIDE_BIOSYNTHETIC_PROCESS	0.00331896	0.0461942	-1.58382	74
astrocyte	GOBP_PURINE_NUCLEOTIDE_BIOSYNTHETIC_PROCESS	0.000970414	0.0196166	-1.5836	170
astrocyte	GOBP_REGULATION_OF_TRANS_SYNAPTIC_SIGNALING	3.2e-05	0.00177973	-1.58276	379
astrocyte	GOCC_ATPASE_COMPLEX	0.00232319	0.0370541	-1.57783	118
astrocyte	GOCC_POSTSYNAPTIC_SPECIALIZATION_MEMBRANE	0.00263525	0.037594	-1.57656	115
astrocyte	GOBP_MAMMARY_GLAND_DEVELOPMENT	0.00345732	0.0469435	-1.57537	101
astrocyte	GOBP_NUCLEOSIDE_PHOSPHATE_BIOSYNTHETIC_PROCESS	9.13e-05	0.00359033	-1.57487	287
astrocyte	GOBP_STEROID_BIOSYNTHETIC_PROCESS	0.00298077	0.0429928	-1.57428	118
astrocyte	GOCC_POSTSYNAPTIC_MEMBRANE	0.000300869	0.011784	-1.56858	241
astrocyte	GOBP_LIPID_HOMEOSTASIS	0.00173971	0.0306549	-1.56667	137
astrocyte	GOBP_VASCULAR_PROCESS_IN_CIRCULATORY_SYSTEM	0.000494011	0.0120209	-1.5604	194
astrocyte	GOBP_REGULATION_OF_NEUROGENESIS	0.0001878	0.00589264	-1.55988	296
astrocyte	GOBP_SMALL_MOLECULE_BIOSYNTHETIC_PROCESS	1.51e-05	0.00117753	-1.55732	465
astrocyte	GOBP_REGULATION_OF_HEMOPOIESIS	0.000172516	0.00575656	-1.557	301
astrocyte	GOBP_REGULATION_OF_CANONICAL_WNT_SIGNALING_PATHWAY	0.00103236	0.0202898	-1.54889	212
astrocyte	GOBP_MICROTUBULE_BASED_TRANSPORT	0.000725092	0.0162103	1.54337	210
astrocyte	GOBP_CARBOHYDRATE_BIOSYNTHETIC_PROCESS	0.00257754	0.0390671	-1.54138	152
astrocyte	GOBP_CELL_KILLING	0.00255926	0.0389552	1.54043	110
astrocyte	GOBP_NUCLEOTIDE_METABOLIC_PROCESS	2.58e-05	0.00159638	-1.54021	429
astrocyte	GOBP_ERK1_AND_ERK2_CASCADE	0.000610409	0.0142708	-1.53886	224
astrocyte	GOBP_RESPONSE_TO_TRANSFORMING_GROWTH_FACTOR_BETA	0.000327928	0.009093	-1.53499	229
astrocyte	GOBP_REGULATION_OF_MYELOID_CELL_DIFFERENTIATION	0.00197027	0.0332437	-1.53337	157
astrocyte	GOBP_MAINTENANCE_OF_CELL_NUMBER	0.00210225	0.03362	-1.52295	168
astrocyte	GOBP_MORPHOGENESIS_OF_EMBRYONIC_EPITHELIUM	0.00357061	0.0480153	-1.52156	121
astrocyte	GOBP_REGULATION_OF_SMALL_MOLECULE_METABOLIC_PROCESS	0.000637477	0.0146739	-1.51599	252
astrocyte	GOBP_ORGANIC_ACID_BIOSYNTHETIC_PROCESS	0.000787286	0.0171775	-1.51505	244
astrocyte	GOBP_GASTRULATION	0.0033453	0.0462028	-1.51392	133
astrocyte	GOBP_ORGANIC_ACID_CATABOLIC_PROCESS	0.00222391	0.0351988	-1.51255	206
astrocyte	GOCC_OUTER_MEMBRANE	0.00130283	0.0282495	-1.50974	232
astrocyte	GOBP_ENDOTHELIAL_CELL_MIGRATION	0.00208711	0.03362	-1.50543	176
astrocyte	GOBP_RHYTHMIC_PROCESS	0.000926259	0.0191516	-1.50346	233
astrocyte	GOBP_FAT_CELL_DIFFERENTIATION	0.00202064	0.0332684	-1.49718	195
astrocyte	GOBP_SULFUR_COMPOUND_METABOLIC_PROCESS	0.000554779	0.013142	-1.49523	264
astrocyte	GOBP_CELL_MORPHOGENESIS_INVOLVED_IN_NEURON_DIFFERENTIATION	5.16e-05	0.00236722	-1.49455	487
astrocyte	GOBP_MESENCHYME_DEVELOPMENT	0.000791859	0.0171775	-1.49368	229
astrocyte	GOCC_CELL_BODY	0.000199468	0.00852272	-1.48543	423
astrocyte	GOBP_REGULATION_OF_NEURON_PROJECTION_DEVELOPMENT	0.000206065	0.00629997	-1.48317	372
astrocyte	GOBP_REGULATION_OF_VASCULATURE_DEVELOPMENT	0.00375003	0.0494977	-1.48043	209
astrocyte	GOBP_POSITIVE_REGULATION_OF_GROWTH	0.00199966	0.0332684	-1.47468	199
astrocyte	GOBP_NEGATIVE_REGULATION_OF_CELL_ADHESION	0.00247094	0.0379072	-1.47402	211
astrocyte	GOBP_REGULATION_OF_SYNAPSE_STRUCTURE_OR_ACTIVITY	0.000977552	0.0196166	-1.47294	256
astrocyte	GOBP_REGULATION_OF_CELL_MORPHOGENESIS	0.00272639	0.0406758	-1.47277	207
astrocyte	GOBP_RESPONSE_TO_INSULIN	0.00185812	0.0319544	-1.47252	221
astrocyte	GOBP_LEUKOCYTE_MEDIATED_IMMUNITY	0.00177586	0.0311385	1.46759	244
astrocyte	GOCC_MITOCHONDRIAL_MATRIX	5.79e-05	0.00339954	-1.46594	492
astrocyte	GOBP_REGULATION_OF_LEUKOCYTE_DIFFERENTIATION	0.00328224	0.0458615	-1.46008	230
astrocyte	GOBP_POSITIVE_REGULATION_OF_NEUROGENESIS	0.00324623	0.0458615	-1.45696	187
astrocyte	GOBP_ADAPTIVE_IMMUNE_RESPONSE	0.00121944	0.0233259	1.45676	285
astrocyte	GOBP_MUSCLE_CELL_DIFFERENTIATION	0.000774683	0.0171052	-1.45659	318
astrocyte	GOCC_NEURON_TO_NEURON_SYNAPSE	0.000957724	0.0252054	-1.45512	336
astrocyte	GOBP_REGULATION_OF_LIPID_METABOLIC_PROCESS	0.00198947	0.0332684	-1.45374	248
astrocyte	GOBP_GLIOGENESIS	0.00137331	0.0254525	-1.45328	282
astrocyte	GOBP_NEGATIVE_REGULATION_OF_LOCOMOTION	0.00232286	0.0359691	-1.44906	247
astrocyte	GOBP_AXON_DEVELOPMENT	0.00040311	0.0102995	-1.44886	413
astrocyte	GOBP_EPITHELIAL_TUBE_MORPHOGENESIS	0.00171782	0.03044	-1.43982	256
astrocyte	GOBP_MALE_GAMETE_GENERATION	0.000379702	0.0100607	1.43227	476
astrocyte	GOBP_POSITIVE_REGULATION_OF_CELL_PROJECTION_ORGANIZATION	0.00277369	0.0406857	-1.4218	297
astrocyte	GOBP_ALCOHOL_METABOLIC_PROCESS	0.00293064	0.0426133	-1.41663	264
astrocyte	GOBP_CIRCULATORY_SYSTEM_PROCESS	0.000707982	0.0160282	-1.41169	419
astrocyte	GOBP_REGULATION_OF_SMALL_GTPASE_MEDIATED_SIGNAL_TRANSDUCTION	0.00327799	0.0458615	-1.40788	270
astrocyte	GOCC_SYNAPTIC_MEMBRANE	0.00358294	0.0455131	-1.39703	339
astrocyte	GOBP_FATTY_ACID_METABOLIC_PROCESS	0.00271901	0.0406758	-1.39168	313
astrocyte	GOCC_POSTSYNAPTIC_SPECIALIZATION	0.00380704	0.0470871	-1.38358	324
astrocyte	GOBP_TISSUE_MORPHOGENESIS	0.000998219	0.0197272	-1.38356	445
astrocyte	GOBP_POSITIVE_REGULATION_OF_MAPK_CASCADE	0.00367353	0.0488483	-1.37842	325
astrocyte	GOBP_ORGANIC_ANION_TRANSPORT	0.00372001	0.0492832	-1.37753	311
astrocyte	GOBP_SYNAPSE_ORGANIZATION	0.00193568	0.0328148	-1.36721	473
astrocyte	GOBP_CELL_GROWTH	0.00295054	0.0427291	-1.36718	404
astrocyte	GOBP_CELLULAR_RESPONSE_TO_LIPID	0.00116527	0.0225306	-1.35544	456
astrocyte	GOCC_DENDRITIC_TREE	0.00182385	0.033193	-1.34707	491
astrocyte	GOBP_EMBRYONIC_MORPHOGENESIS	0.00272916	0.0406758	-1.34478	435
astrocyte	GOCC_GLUTAMATERGIC_SYNAPSE	0.00188185	0.033193	-1.33877	494
astrocyte	GOBP_SMALL_GTPASE_MEDIATED_SIGNAL_TRANSDUCTION	0.00346466	0.0469435	-1.31812	434
GABA_PTHLH-PVALB	GOBP_VESICLE_MEDIATED_TRANSPORT_IN_SYNAPSE	1.72e-23	3.14e-20	-2.609	244
GABA_PTHLH-PVALB	GOCC_SYNAPTIC_MEMBRANE	2.5e-31	1.2e-28	-2.58645	403
GABA_PTHLH-PVALB	GOBP_PROTON_TRANSMEMBRANE_TRANSPORT	2.37e-17	1.77e-14	-2.55368	161
GABA_PTHLH-PVALB	GOCC_RESPIRATORY_CHAIN_COMPLEX	2.04e-13	8.17e-12	-2.51649	105
GABA_PTHLH-PVALB	GOMF_ACTIVE_MONOATOMIC_ION_TRANSMEMBRANE_TRANSPORTER_ACTIVITY	1.2e-13	4.29e-11	-2.50947	107
GABA_PTHLH-PVALB	GOCC_EXOCYTIC_VESICLE	1.21e-18	1.46e-16	-2.48353	228
GABA_PTHLH-PVALB	GOCC_GABA_ERGIC_SYNAPSE	2.52e-12	8.63e-11	-2.47865	110
GABA_PTHLH-PVALB	GOCC_CYTOSOLIC_LARGE_RIBOSOMAL_SUBUNIT	1.39e-10	3.93e-09	-2.47554	52
GABA_PTHLH-PVALB	GOCC_SYNAPTIC_VESICLE_MEMBRANE	3.38e-14	1.62e-12	-2.47486	127
GABA_PTHLH-PVALB	GOCC_PROTON_TRANSPORTING_TWO_SECTOR_ATPASE_COMPLEX	1.2e-09	2.5e-08	-2.45784	47
GABA_PTHLH-PVALB	GOCC_POSTSYNAPTIC_MEMBRANE	1.07e-20	2.56e-18	-2.44695	289
GABA_PTHLH-PVALB	GOCC_PRESYNAPTIC_MEMBRANE	7e-15	3.73e-13	-2.44078	157
GABA_PTHLH-PVALB	GOBP_OXIDATIVE_PHOSPHORYLATION	2.57e-13	7.84e-11	-2.44068	137
GABA_PTHLH-PVALB	GOBP_NEUROTRANSMITTER_SECRETION	7.36e-14	2.57e-11	-2.42546	143
GABA_PTHLH-PVALB	GOBP_REGULATION_OF_TRANS_SYNAPTIC_SIGNALING	7.41e-27	2.72e-23	-2.41941	448
GABA_PTHLH-PVALB	GOCC_DISTAL_AXON	3.28e-18	2.62e-16	-2.41888	261
GABA_PTHLH-PVALB	GOMF_PROTON_TRANSMEMBRANE_TRANSPORTER_ACTIVITY	4.69e-15	3.36e-12	-2.41876	159
GABA_PTHLH-PVALB	GOBP_SYNAPTIC_VESICLE_EXOCYTOSIS	1.41e-11	2.71e-09	-2.39758	98
GABA_PTHLH-PVALB	GOBP_ATP_SYNTHESIS_COUPLED_ELECTRON_TRANSPORT	6.72e-11	1.03e-08	-2.39002	92
GABA_PTHLH-PVALB	GOBP_AEROBIC_RESPIRATION	3.64e-14	1.48e-11	-2.38491	181
GABA_PTHLH-PVALB	GOBP_REGULATION_OF_NEUROTRANSMITTER_TRANSPORT	1.87e-10	2.54e-08	-2.37543	97
GABA_PTHLH-PVALB	GOCC_CYTOSOLIC_RIBOSOME	1.89e-10	4.77e-09	-2.36228	110
GABA_PTHLH-PVALB	GOBP_REGULATION_OF_NEUROTRANSMITTER_SECRETION	7.4e-10	8.47e-08	-2.3602	80
GABA_PTHLH-PVALB	GOMF_STRUCTURAL_CONSTITUENT_OF_RIBOSOME	1.82e-13	4.34e-11	-2.35779	154
GABA_PTHLH-PVALB	GOBP_REGULATION_OF_SYNAPTIC_VESICLE_EXOCYTOSIS	4.88e-08	2.85e-06	-2.34184	46
GABA_PTHLH-PVALB	GOBP_SYNAPTIC_VESICLE_MATURATION	3.01e-07	1.36e-05	-2.34056	24
GABA_PTHLH-PVALB	GOBP_PROTON_MOTIVE_FORCE_DRIVEN_ATP_SYNTHESIS	3.45e-09	3.09e-07	-2.33403	75
GABA_PTHLH-PVALB	GOBP_PEPTIDYL_TYROSINE_DEPHOSPHORYLATION	5.05e-07	2.01e-05	-2.32285	20
GABA_PTHLH-PVALB	GOBP_NEUROTRANSMITTER_TRANSPORT	7.7e-14	2.57e-11	-2.32129	192
GABA_PTHLH-PVALB	GOBP_PRESYNAPSE_ORGANIZATION	2.27e-08	1.49e-06	-2.31494	52
GABA_PTHLH-PVALB	GOBP_MISMATCH_REPAIR	1.07e-06	3.7e-05	2.31177	30
GABA_PTHLH-PVALB	GOBP_AXONAL_TRANSPORT	1.78e-08	1.23e-06	-2.31084	67
GABA_PTHLH-PVALB	GOBP_CELLULAR_RESPIRATION	1.79e-14	8.21e-12	-2.3085	217
GABA_PTHLH-PVALB	GOBP_GAMMA_AMINOBUTYRIC_ACID_SIGNALING_PATHWAY	6.5e-07	2.34e-05	-2.30708	28
GABA_PTHLH-PVALB	GOCC_AXONAL_GROWTH_CONE	6.67e-07	8.21e-06	-2.30207	26
GABA_PTHLH-PVALB	GOBP_REGULATION_OF_SYNAPTIC_PLASTICITY	5.6e-13	1.58e-10	-2.3016	195
GABA_PTHLH-PVALB	GOCC_POSTSYNAPTIC_SPECIALIZATION	5.07e-19	8.12e-17	-2.30017	366
GABA_PTHLH-PVALB	GOBP_NEURAL_NUCLEUS_DEVELOPMENT	3.02e-08	1.91e-06	-2.30014	57
GABA_PTHLH-PVALB	GOBP_SYNAPSE_ASSEMBLY	1.79e-15	1.09e-12	-2.29932	243
GABA_PTHLH-PVALB	GOCC_EXCITATORY_SYNAPSE	1.28e-07	1.98e-06	-2.29726	61
GABA_PTHLH-PVALB	GOBP_MITOCHONDRIAL_ELECTRON_TRANSPORT_CYTOCHROME_C_TO_OXYGEN	4.42e-06	0.000119252	-2.2917	18
GABA_PTHLH-PVALB	GOMF_OXIDOREDUCTION_DRIVEN_ACTIVE_TRANSMEMBRANE_TRANSPORTER_ACTIVITY	2.96e-08	2.12e-06	-2.29078	64
GABA_PTHLH-PVALB	GOCC_NEURON_PROJECTION_TERMINUS	7.97e-10	1.74e-08	-2.28556	115
GABA_PTHLH-PVALB	GOMF_GABA_RECEPTOR_ACTIVITY	1.87e-06	6.07e-05	-2.27465	20
GABA_PTHLH-PVALB	GOCC_SITE_OF_POLARIZED_GROWTH	6.8e-12	2.18e-10	-2.27024	172
GABA_PTHLH-PVALB	GOCC_CYTOCHROME_COMPLEX	1e-06	1.14e-05	-2.26554	32
GABA_PTHLH-PVALB	GOMF_PRIMARY_ACTIVE_TRANSMEMBRANE_TRANSPORTER_ACTIVITY	1.6e-11	2.86e-09	-2.26424	155
GABA_PTHLH-PVALB	GOCC_POSTSYNAPTIC_SPECIALIZATION_MEMBRANE	1.06e-10	3.18e-09	-2.26379	138
GABA_PTHLH-PVALB	GOBP_SYNAPTIC_VESICLE_LUMEN_ACIDIFICATION	5.18e-06	0.000129658	-2.26116	15
GABA_PTHLH-PVALB	GOBP_SYNAPTIC_TRANSMISSION_GABAERGIC	4.7e-08	2.83e-06	-2.25934	56
GABA_PTHLH-PVALB	GOCC_TRANSPORT_VESICLE_MEMBRANE	3.48e-13	1.29e-11	-2.25728	216
GABA_PTHLH-PVALB	GOCC_REPLICATION_FORK	3.26e-07	4.61e-06	2.25527	72
GABA_PTHLH-PVALB	GOCC_NEURON_TO_NEURON_SYNAPSE	1.08e-17	7.43e-16	-2.2508	379
GABA_PTHLH-PVALB	GOCC_DENDRITE_MEMBRANE	1.02e-06	1.14e-05	-2.24361	44
GABA_PTHLH-PVALB	GOBP_AXO_DENDRITIC_TRANSPORT	1.98e-08	1.34e-06	-2.2336	84
GABA_PTHLH-PVALB	GOMF_GABA_A_RECEPTOR_ACTIVITY	6.13e-06	0.000190852	-2.23256	16
GABA_PTHLH-PVALB	GOCC_OXIDOREDUCTASE_COMPLEX	6.29e-10	1.44e-08	-2.23244	132
GABA_PTHLH-PVALB	GOCC_NEURON_PROJECTION_MEMBRANE	4.37e-07	5.82e-06	-2.22076	62
GABA_PTHLH-PVALB	GOMF_POSTSYNAPTIC_NEUROTRANSMITTER_RECEPTOR_ACTIVITY	4.62e-08	3.01e-06	-2.21966	71
GABA_PTHLH-PVALB	GOBP_REGULATION_OF_NEURONAL_SYNAPTIC_PLASTICITY	1.75e-07	8.53e-06	-2.21824	59
GABA_PTHLH-PVALB	GOBP_PRESYNAPSE_ASSEMBLY	1.69e-06	5.43e-05	-2.21809	41
GABA_PTHLH-PVALB	GOCC_GABA_RECEPTOR_COMPLEX	3.47e-06	3.33e-05	-2.21736	18
GABA_PTHLH-PVALB	GOMF_ATP_DEPENDENT_ACTIVITY_ACTING_ON_DNA	8.71e-08	4.8e-06	2.21183	107
GABA_PTHLH-PVALB	GOCC_TRANSPORTER_COMPLEX	1.58e-18	1.52e-16	-2.21054	447
GABA_PTHLH-PVALB	GOCC_TRANSPORT_VESICLE	1.62e-17	9.74e-16	-2.20911	385
GABA_PTHLH-PVALB	GOMF_ATPASE_COUPLED_MONOATOMIC_CATION_TRANSMEMBRANE_TRANSPORTER_ACTIVITY	1.2e-06	4.08e-05	-2.20805	47
GABA_PTHLH-PVALB	GOBP_SIGNAL_RELEASE	2.41e-17	1.77e-14	-2.20188	394
GABA_PTHLH-PVALB	GOBP_SYNAPTIC_VESICLE_PRIMING	9.89e-06	0.000223882	-2.20131	27
GABA_PTHLH-PVALB	GOBP_ENDOSOME_ORGANIZATION	1.76e-08	1.23e-06	-2.20042	94
GABA_PTHLH-PVALB	GOBP_CALCIUM_ION_REGULATED_EXOCYTOSIS	1.47e-07	7.29e-06	-2.19947	61
GABA_PTHLH-PVALB	GOCC_REPLISOME	4.86e-05	0.000364264	2.19823	24
GABA_PTHLH-PVALB	GOBP_LEARNING	7.71e-10	8.56e-08	-2.18815	144
GABA_PTHLH-PVALB	GOCC_AXON_CYTOPLASM	1.95e-06	2.04e-05	-2.1872	61
GABA_PTHLH-PVALB	GOBP_EXOCYTIC_PROCESS	6.94e-08	3.8e-06	-2.18507	84
GABA_PTHLH-PVALB	GOBP_ATP_BIOSYNTHETIC_PROCESS	8.11e-09	6.46e-07	-2.17968	100
GABA_PTHLH-PVALB	GOBP_ELECTRON_TRANSPORT_CHAIN	9.38e-09	7.31e-07	-2.17568	117
GABA_PTHLH-PVALB	GOBP_INHIBITORY_SYNAPSE_ASSEMBLY	2.08e-05	0.000384802	-2.16066	27
GABA_PTHLH-PVALB	GOBP_AXON_DEVELOPMENT	1.43e-17	1.75e-14	-2.1591	451
GABA_PTHLH-PVALB	GOCC_NEURON_SPINE	1.95e-09	3.74e-08	-2.15795	158
GABA_PTHLH-PVALB	GOBP_POSITIVE_REGULATION_OF_SYNAPTIC_TRANSMISSION	2.33e-09	2.14e-07	-2.15598	144
GABA_PTHLH-PVALB	GOCC_PROTON_TRANSPORTING_V_TYPE_ATPASE_COMPLEX	1.66e-05	0.000144497	-2.15507	25
GABA_PTHLH-PVALB	GOBP_ACIDIC_AMINO_ACID_TRANSPORT	5.87e-07	2.2e-05	-2.15409	64
GABA_PTHLH-PVALB	GOCC_RIBOSOMAL_SUBUNIT	4.01e-10	9.61e-09	-2.15406	177
GABA_PTHLH-PVALB	GOBP_MAINTENANCE_OF_BLOOD_BRAIN_BARRIER	1.77e-05	0.0003459	-2.14863	34
GABA_PTHLH-PVALB	GOCC_PRESYNAPTIC_ACTIVE_ZONE	1.61e-06	1.72e-05	-2.13827	74
GABA_PTHLH-PVALB	GOMF_ATPASE_COUPLED_ION_TRANSMEMBRANE_TRANSPORTER_ACTIVITY	2.82e-05	0.000596613	-2.13374	21
GABA_PTHLH-PVALB	GOBP_NEGATIVE_REGULATION_OF_AMINE_TRANSPORT	0.000115486	0.00151205	-2.12675	18
GABA_PTHLH-PVALB	GOCC_SCHAFFER_COLLATERAL_CA1_SYNAPSE	2.98e-07	4.34e-06	-2.12507	94
GABA_PTHLH-PVALB	GOBP_COGNITION	2.32e-12	6.08e-10	-2.1206	283
GABA_PTHLH-PVALB	GOBP_MAINTENANCE_OF_SYNAPSE_STRUCTURE	3.97e-05	0.000652787	-2.11677	28
GABA_PTHLH-PVALB	GOBP_REGULATED_EXOCYTOSIS	2.46e-10	3.22e-08	-2.11562	186
GABA_PTHLH-PVALB	GOBP_ANTEROGRADE_AXONAL_TRANSPORT	8.7e-06	0.000203466	-2.10933	46
GABA_PTHLH-PVALB	GOBP_AXONAL_FASCICULATION	5.72e-05	0.000874352	-2.10858	20
GABA_PTHLH-PVALB	GOBP_POSITIVE_REGULATION_OF_MITOCHONDRIAL_FISSION	5.72e-05	0.000874352	-2.10845	20
GABA_PTHLH-PVALB	GOCC_NEURON_PROJECTION_CYTOPLASM	2.21e-06	2.25e-05	-2.10073	87
GABA_PTHLH-PVALB	GOCC_ATPASE_DEPENDENT_TRANSMEMBRANE_TRANSPORT_COMPLEX	1.78e-05	0.000152367	-2.09947	44
GABA_PTHLH-PVALB	GOCC_NUCLEAR_CHROMOSOME	1.68e-10	4.48e-09	2.09893	219
GABA_PTHLH-PVALB	GOBP_REGULATION_OF_SYNAPSE_STRUCTURE_OR_ACTIVITY	1.21e-11	2.48e-09	-2.09772	277
GABA_PTHLH-PVALB	GOBP_AMINE_TRANSPORT	2.38e-06	7.16e-05	-2.09768	66
GABA_PTHLH-PVALB	GOMF_TRANSMEMBRANE_TRANSPORTER_BINDING	2.49e-08	2.12e-06	-2.09631	127
GABA_PTHLH-PVALB	GOCC_RESPIRATORY_CHAIN_COMPLEX_IV	3.71e-05	0.000295973	-2.09359	18
GABA_PTHLH-PVALB	GOMF_RNA_EXONUCLEASE_ACTIVITY	5.12e-05	0.000964884	2.0926	42
GABA_PTHLH-PVALB	GOBP_POSITIVE_REGULATION_OF_VESICLE_FUSION	0.000123628	0.00159584	-2.09081	19
GABA_PTHLH-PVALB	GOMF_NEUROTRANSMITTER_RECEPTOR_ACTIVITY	1.32e-07	6.74e-06	-2.09079	93
GABA_PTHLH-PVALB	GOBP_REGULATION_OF_POSTSYNAPTIC_MEMBRANE_POTENTIAL	5.66e-08	3.24e-06	-2.0907	133
GABA_PTHLH-PVALB	GOMF_NEUROTRANSMITTER_RECEPTOR_ACTIVITY_INVOLVED_IN_REGULATION_OF_POSTSYNAPTIC_MEMBRANE_POTENTIAL	2.2e-05	0.000544305	-2.0895	48
GABA_PTHLH-PVALB	GOMF_ATP_DEPENDENT_DNA_DAMAGE_SENSOR_ACTIVITY	0.000706477	0.0067445	2.08857	18
GABA_PTHLH-PVALB	GOMF_KINASE_INHIBITOR_ACTIVITY	1.01e-06	3.6e-05	-2.0871	85
GABA_PTHLH-PVALB	GOBP_L_GLUTAMATE_IMPORT	1.71e-05	0.000335541	-2.08701	38
GABA_PTHLH-PVALB	GOBP_APOPTOTIC_MITOCHONDRIAL_CHANGES	4.91e-07	1.98e-05	-2.08334	93
GABA_PTHLH-PVALB	GOMF_HISTONE_H3K4ME3_READER_ACTIVITY	0.000194346	0.00262551	2.08042	25
GABA_PTHLH-PVALB	GOBP_DIENCEPHALON_DEVELOPMENT	1.66e-05	0.000328915	-2.07979	47
GABA_PTHLH-PVALB	GOBP_ENERGY_DERIVATION_BY_OXIDATION_OF_ORGANIC_COMPOUNDS	6.2e-12	1.51e-09	-2.07703	304
GABA_PTHLH-PVALB	GOCC_LARGE_RIBOSOMAL_SUBUNIT	5.05e-07	6.55e-06	-2.07689	108
GABA_PTHLH-PVALB	GOBP_PRESYNAPTIC_ENDOCYTOSIS	1.87e-06	5.93e-05	-2.07549	78
GABA_PTHLH-PVALB	GOBP_GLIAL_CELL_MIGRATION	9.21e-06	0.000210992	-2.0745	51
GABA_PTHLH-PVALB	GOBP_REGULATION_OF_LONG_TERM_NEURONAL_SYNAPTIC_PLASTICITY	0.00010459	0.00139428	-2.07282	26
GABA_PTHLH-PVALB	GOBP_LONG_TERM_SYNAPTIC_POTENTIATION	5.75e-07	2.2e-05	-2.07256	92
GABA_PTHLH-PVALB	GOBP_CENTRAL_NERVOUS_SYSTEM_NEURON_DEVELOPMENT	4.45e-07	1.85e-05	-2.07134	86
GABA_PTHLH-PVALB	GOCC_RIBOSOME	2.04e-09	3.77e-08	-2.07032	220
GABA_PTHLH-PVALB	GOBP_LAYER_FORMATION_IN_CEREBRAL_CORTEX	0.000221371	0.00243708	-2.07007	16
GABA_PTHLH-PVALB	GOBP_EXOCYTOSIS	1.87e-11	3.43e-09	-2.0693	300
GABA_PTHLH-PVALB	GOCC_POSTSYNAPTIC_DENSITY_MEMBRANE	4.3e-07	5.82e-06	-2.06561	113
GABA_PTHLH-PVALB	GOCC_CLATHRIN_COATED_VESICLE_MEMBRANE	9.73e-07	1.14e-05	-2.06275	109
GABA_PTHLH-PVALB	GOMF_PROTEIN_TYROSINE_SERINE_THREONINE_PHOSPHATASE_ACTIVITY	9.57e-05	0.00153185	-2.06236	21
GABA_PTHLH-PVALB	GOCC_ENDOPLASMIC_RETICULUM_TUBULAR_NETWORK	7.03e-05	0.000511594	-2.0571	30
GABA_PTHLH-PVALB	GOBP_SUBSTANTIA_NIGRA_DEVELOPMENT	3.67e-05	0.000613971	-2.05473	41
GABA_PTHLH-PVALB	GOBP_RELEASE_OF_CYTOCHROME_C_FROM_MITOCHONDRIA	3.65e-05	0.000613298	-2.05032	44
GABA_PTHLH-PVALB	GOCC_EXORIBONUCLEASE_COMPLEX	0.000491254	0.00264203	2.04999	26
GABA_PTHLH-PVALB	GOBP_ATP_METABOLIC_PROCESS	1.14e-09	1.23e-07	-2.04919	212
GABA_PTHLH-PVALB	GOBP_REGULATION_OF_TRANSPORTER_ACTIVITY	5.29e-07	2.06e-05	-2.04659	90
GABA_PTHLH-PVALB	GOBP_NEURON_RECOGNITION	4.06e-05	0.000655516	-2.04517	41
GABA_PTHLH-PVALB	GOCC_APICAL_DENDRITE	9.65e-05	0.000671225	-2.04516	18
GABA_PTHLH-PVALB	GOBP_REGULATION_OF_CATECHOLAMINE_SECRETION	0.000165092	0.00197786	-2.0447	27
GABA_PTHLH-PVALB	GOBP_NEURON_PROJECTION_GUIDANCE	2.18e-09	2.05e-07	-2.04358	202
GABA_PTHLH-PVALB	GOMF_MYOSIN_V_BINDING	0.000153981	0.00223113	-2.04173	15
GABA_PTHLH-PVALB	GOCC_MAIN_AXON	2.22e-05	0.000186911	-2.04173	62
GABA_PTHLH-PVALB	GOBP_MOTOR_NEURON_AXON_GUIDANCE	0.000139466	0.00173906	-2.04172	21
GABA_PTHLH-PVALB	GOBP_PROTEIN_LOCALIZATION_TO_EXTRACELLULAR_REGION	1.84e-10	2.54e-08	-2.04134	287
GABA_PTHLH-PVALB	GOBP_RESPONSE_TO_COCAINE	2.01e-05	0.000375429	-2.03923	43
GABA_PTHLH-PVALB	GOCC_DENSE_CORE_GRANULE	4.67e-05	0.000355565	-2.03915	38
GABA_PTHLH-PVALB	GOBP_ENDOCRINE_PANCREAS_DEVELOPMENT	0.000180485	0.00211393	-2.03719	26
GABA_PTHLH-PVALB	GOBP_NEURON_MIGRATION	2.67e-08	1.72e-06	-2.03711	165
GABA_PTHLH-PVALB	GOBP_RETINA_LAYER_FORMATION	0.000322822	0.00332434	-2.03563	19
GABA_PTHLH-PVALB	GOBP_REGULATION_OF_SECRETION	9.35e-15	4.9e-12	-2.03495	474
GABA_PTHLH-PVALB	GOMF_G_PROTEIN_ACTIVITY	1.25e-05	0.000344104	-2.03177	61
GABA_PTHLH-PVALB	GOBP_ESTABLISHMENT_OF_MITOCHONDRION_LOCALIZATION	0.00010161	0.00136448	-2.03013	34
GABA_PTHLH-PVALB	GOBP_REGULATION_OF_SODIUM_ION_TRANSMEMBRANE_TRANSPORT	7.16e-05	0.00104243	-2.03012	31
GABA_PTHLH-PVALB	GOMF_RNA_EXONUCLEASE_ACTIVITY_PRODUCING_5_PHOSPHOMONOESTERS	0.000155805	0.00223113	2.03005	38
GABA_PTHLH-PVALB	GOCC_NUCLEAR_REPLICATION_FORK	8.76e-05	0.000618668	2.02797	39
GABA_PTHLH-PVALB	GOBP_REGULATION_OF_VESICLE_SIZE	0.000546263	0.00505891	-2.02784	18
GABA_PTHLH-PVALB	GOBP_G_PROTEIN_COUPLED_DOPAMINE_RECEPTOR_SIGNALING_PATHWAY	4.79e-05	0.000753065	-2.02767	33
GABA_PTHLH-PVALB	GOBP_DENDRITE_MORPHOGENESIS	3.19e-07	1.43e-05	-2.02709	133
GABA_PTHLH-PVALB	GOCC_PROTON_TRANSPORTING_ATP_SYNTHASE_COMPLEX	0.000154153	0.000965116	-2.02702	21
GABA_PTHLH-PVALB	GOBP_VESICLE_ORGANIZATION	6.72e-12	1.54e-09	-2.02613	351
GABA_PTHLH-PVALB	GOBP_SYNAPTIC_VESICLE_RECYCLING	4.52e-06	0.000120133	-2.02429	84
GABA_PTHLH-PVALB	GOBP_SYNAPTIC_VESICLE_LOCALIZATION	9.07e-06	0.000209102	-2.02321	61
GABA_PTHLH-PVALB	GOBP_REGULATION_OF_MONOATOMIC_ION_TRANSPORT	5.73e-11	9.54e-09	-2.01857	321
GABA_PTHLH-PVALB	GOBP_NUCLEOSIDE_TRIPHOSPHATE_BIOSYNTHETIC_PROCESS	2.6e-07	1.22e-05	-2.01621	124
GABA_PTHLH-PVALB	GOBP_MITOCHONDRIAL_FISSION	8.55e-05	0.00118156	-2.01288	39
GABA_PTHLH-PVALB	GOCC_COATED_VESICLE_MEMBRANE	7.42e-08	1.19e-06	-2.01081	169
GABA_PTHLH-PVALB	GOBP_REGULATION_OF_SYNAPSE_ASSEMBLY	9.72e-08	5.16e-06	-2.01039	151
GABA_PTHLH-PVALB	GOBP_REGULATION_OF_STRESS_ACTIVATED_PROTEIN_KINASE_SIGNALING_CASCADE	6.84e-05	0.0010072	-2.0091	33
GABA_PTHLH-PVALB	GOBP_PROTEIN_IMPORT_INTO_MITOCHONDRIAL_MATRIX	0.000170604	0.00203724	-2.00815	23
GABA_PTHLH-PVALB	GOCC_DNA_POLYMERASE_COMPLEX	0.00149171	0.0066252	2.0077	20
GABA_PTHLH-PVALB	GOBP_MAMMARY_GLAND_EPITHELIAL_CELL_PROLIFERATION	0.000316725	0.00327998	-2.00298	20
GABA_PTHLH-PVALB	GOBP_DNA_TEMPLATED_DNA_REPLICATION	3.29e-07	1.45e-05	2.00226	148
GABA_PTHLH-PVALB	GOBP_NEGATIVE_REGULATION_OF_TRANSMEMBRANE_TRANSPORT	4.87e-06	0.000124033	-2.00163	82
GABA_PTHLH-PVALB	GOBP_MITOCHONDRIAL_MEMBRANE_ORGANIZATION	1.88e-06	5.93e-05	-2.00073	110
GABA_PTHLH-PVALB	GOMF_NADH_DEHYDROGENASE_ACTIVITY	0.000174735	0.00245314	-1.99998	44
GABA_PTHLH-PVALB	GOMF_UBIQUITIN_PROTEIN_TRANSFERASE_REGULATOR_ACTIVITY	0.000322945	0.00385381	-1.99536	36
GABA_PTHLH-PVALB	GOCC_NEURONAL_DENSE_CORE_VESICLE	0.000303723	0.00171514	-1.99439	25
GABA_PTHLH-PVALB	GOBP_ADULT_BEHAVIOR	5.94e-07	2.2e-05	-1.99419	133
GABA_PTHLH-PVALB	GOBP_VISUAL_BEHAVIOR	4.03e-05	0.000655516	-1.99373	53
GABA_PTHLH-PVALB	GOBP_VESICLE_LOCALIZATION	2.04e-08	1.36e-06	-1.99366	211
GABA_PTHLH-PVALB	GOBP_OPTIC_NERVE_DEVELOPMENT	0.000565177	0.00515361	-1.99185	16
GABA_PTHLH-PVALB	GOCC_GTPASE_COMPLEX	0.000145969	0.000946824	-1.99152	34
GABA_PTHLH-PVALB	GOBP_REGULATION_OF_PRESYNAPSE_ORGANIZATION	0.000179517	0.00210933	-1.99144	29
GABA_PTHLH-PVALB	GOBP_NEGATIVE_REGULATION_OF_RELEASE_OF_CYTOCHROME_C_FROM_MITOCHONDRIA	0.000562322	0.00515361	-1.99087	19
GABA_PTHLH-PVALB	GOMF_HORMONE_ACTIVITY	7.15e-05	0.00123933	-1.99045	49
GABA_PTHLH-PVALB	GOBP_POSITIVE_REGULATION_OF_AUTOPHAGY_OF_MITOCHONDRION	0.000247759	0.00266666	-1.98877	24
GABA_PTHLH-PVALB	GOBP_POSITIVE_REGULATION_OF_SODIUM_ION_TRANSPORT	0.000271398	0.00289228	-1.98872	28
GABA_PTHLH-PVALB	GOCC_CELL_BODY	3.81e-14	1.66e-12	-1.9887	491
GABA_PTHLH-PVALB	GOCC_NADH_DEHYDROGENASE_COMPLEX	8.66e-05	0.000618668	-1.98859	47
GABA_PTHLH-PVALB	GOBP_REGULATION_OF_TRANSMEMBRANE_TRANSPORT	1.28e-10	1.87e-08	-1.9879	327
GABA_PTHLH-PVALB	GOBP_ASSOCIATIVE_LEARNING	7.98e-06	0.000193845	-1.98764	84
GABA_PTHLH-PVALB	GOBP_NEGATIVE_REGULATION_OF_MONOATOMIC_ION_TRANSMEMBRANE_TRANSPORT	2.83e-05	0.000493835	-1.98276	57
GABA_PTHLH-PVALB	GOBP_CATECHOLAMINE_SECRETION	0.000104555	0.00139428	-1.98262	32
GABA_PTHLH-PVALB	GOBP_BIOLOGICAL_PROCESS_INVOLVED_IN_INTRASPECIES_INTERACTION_BETWEEN_ORGANISMS	3.79e-05	0.000629397	-1.98204	49
GABA_PTHLH-PVALB	GOBP_HYPOTHALAMUS_DEVELOPMENT	0.000456961	0.0043969	-1.98126	17
GABA_PTHLH-PVALB	GOBP_CAMP_METABOLIC_PROCESS	0.000361501	0.00367109	-1.98111	21
GABA_PTHLH-PVALB	GOBP_CYTOPLASMIC_TRANSLATION	1.25e-07	6.35e-06	-1.98011	163
GABA_PTHLH-PVALB	GOBP_NEUROMUSCULAR_SYNAPTIC_TRANSMISSION	0.000696266	0.0060059	-1.97767	25
GABA_PTHLH-PVALB	GOMF_STRUCTURAL_CONSTITUENT_OF_SYNAPSE	0.000275038	0.00350506	-1.9766	21
GABA_PTHLH-PVALB	GOBP_POSITIVE_CHEMOTAXIS	6.25e-05	0.000942509	-1.97636	43
GABA_PTHLH-PVALB	GOBP_CAMERA_TYPE_EYE_MORPHOGENESIS	2.67e-06	7.7e-05	-1.97606	102
GABA_PTHLH-PVALB	GOBP_ENDOCRINE_SYSTEM_DEVELOPMENT	8.19e-06	0.000196124	-1.97499	82
GABA_PTHLH-PVALB	GOBP_NEURON_CELLULAR_HOMEOSTASIS	3.06e-05	0.000526212	-1.97498	56
GABA_PTHLH-PVALB	GOMF_DNA_DAMAGE_SENSOR_ACTIVITY	0.000645929	0.00651388	1.97318	22
GABA_PTHLH-PVALB	GOBP_REGULATION_OF_AMINO_ACID_TRANSPORT	0.00023974	0.00260085	-1.97271	34
GABA_PTHLH-PVALB	GOBP_L_GLUTAMATE_TRANSMEMBRANE_TRANSPORT	0.000183586	0.00212983	-1.96958	30
GABA_PTHLH-PVALB	GOBP_DNA_REPLICATION	1.75e-09	1.77e-07	1.96912	246
GABA_PTHLH-PVALB	GOBP_REGULATION_OF_AMINO_ACID_TRANSMEMBRANE_TRANSPORT	0.000921703	0.00736157	-1.96757	15
GABA_PTHLH-PVALB	GOBP_NUCLEOSIDE_TRIPHOSPHATE_METABOLIC_PROCESS	4.13e-09	3.52e-07	-1.96572	257
GABA_PTHLH-PVALB	GOBP_PROTEIN_TARGETING	3.52e-10	4.3e-08	-1.96282	315
GABA_PTHLH-PVALB	GOBP_LOCOMOTORY_BEHAVIOR	4.9e-08	2.85e-06	-1.96137	187
GABA_PTHLH-PVALB	GOBP_CAMP_MEDIATED_SIGNALING	0.000366112	0.00369743	-1.96064	28
GABA_PTHLH-PVALB	GOBP_ESTABLISHMENT_OF_PROTEIN_LOCALIZATION_TO_MEMBRANE	1.19e-08	9.09e-07	-1.95748	255
GABA_PTHLH-PVALB	GOBP_ESTABLISHMENT_OF_PROTEIN_LOCALIZATION_TO_MITOCHONDRIAL_MEMBRANE	0.000160928	0.00194066	-1.95737	33
GABA_PTHLH-PVALB	GOBP_NEGATIVE_REGULATION_OF_ERK1_AND_ERK2_CASCADE	2.34e-05	0.000426784	-1.95595	60
GABA_PTHLH-PVALB	GOBP_RECEPTOR_LOCALIZATION_TO_SYNAPSE	1.81e-05	0.000348103	-1.95589	73
GABA_PTHLH-PVALB	GOBP_POSITIVE_REGULATION_OF_STRESS_ACTIVATED_PROTEIN_KINASE_SIGNALING_CASCADE	0.000845915	0.00691034	-1.95578	16
GABA_PTHLH-PVALB	GOBP_REGULATION_OF_POTASSIUM_ION_TRANSMEMBRANE_TRANSPORT	8e-05	0.00114052	-1.95421	54
GABA_PTHLH-PVALB	GOBP_PROTEIN_LOCALIZATION_TO_ENDOPLASMIC_RETICULUM	2.44e-05	0.000438255	-1.95331	76
GABA_PTHLH-PVALB	GOBP_LOCOMOTORY_EXPLORATION_BEHAVIOR	0.000878139	0.00705978	-1.95326	16
GABA_PTHLH-PVALB	GOBP_MITOCHONDRIAL_ELECTRON_TRANSPORT_NADH_TO_UBIQUINONE	9.58e-05	0.00129631	-1.95177	50
GABA_PTHLH-PVALB	GOBP_POSITIVE_REGULATION_OF_UBIQUITIN_DEPENDENT_PROTEIN_CATABOLIC_PROCESS	2.33e-06	7.12e-05	-1.95154	100
GABA_PTHLH-PVALB	GOBP_POSITIVE_REGULATION_OF_SECRETION	5.26e-09	4.38e-07	-1.95147	239
GABA_PTHLH-PVALB	GOBP_CONSTITUTIVE_HETEROCHROMATIN_FORMATION	0.000190873	0.00218669	1.95075	51
GABA_PTHLH-PVALB	GOBP_ESTABLISHMENT_OF_MITOCHONDRION_LOCALIZATION_MICROTUBULE_MEDIATED	0.000406363	0.00399391	-1.94882	28
GABA_PTHLH-PVALB	GOMF_HISTONE_READER_ACTIVITY	4.56e-05	0.000881958	1.94882	87
GABA_PTHLH-PVALB	GOBP_SECRETORY_GRANULE_LOCALIZATION	0.000437145	0.00425086	-1.94827	24
GABA_PTHLH-PVALB	GOBP_REGULATION_OF_SYNAPTIC_VESICLE_RECYCLING	0.000406363	0.00399391	-1.94632	28
GABA_PTHLH-PVALB	GOBP_PHARYNGEAL_SYSTEM_DEVELOPMENT	0.00103536	0.00803113	-1.94605	19
GABA_PTHLH-PVALB	GOBP_PROTEIN_LOCALIZATION_TO_SYNAPSE	9e-06	0.000208862	-1.94574	81
GABA_PTHLH-PVALB	GOMF_NEUROPEPTIDE_ACTIVITY	0.000908766	0.00793508	-1.94518	16
GABA_PTHLH-PVALB	GOBP_HINDBRAIN_DEVELOPMENT	4.35e-06	0.000117995	-1.94447	127
GABA_PTHLH-PVALB	GOMF_UBIQUITIN_PROTEIN_TRANSFERASE_INHIBITOR_ACTIVITY	0.00136324	0.0108454	-1.94424	17
GABA_PTHLH-PVALB	GOBP_REGULATION_OF_MEMBRANE_POTENTIAL	2.13e-11	3.72e-09	-1.94349	398
GABA_PTHLH-PVALB	GOMF_SINGLE_STRANDED_DNA_HELICASE_ACTIVITY	0.00195659	0.0141507	1.94196	20
GABA_PTHLH-PVALB	GOBP_POSITIVE_REGULATION_OF_AMINE_TRANSPORT	0.000360807	0.00367109	-1.94141	29
GABA_PTHLH-PVALB	GOBP_SYNAPTIC_VESICLE_TRANSPORT	0.000117624	0.00153456	-1.9388	46
GABA_PTHLH-PVALB	GOMF_PROTON_TRANSPORTING_ATP_SYNTHASE_ACTIVITY_ROTATIONAL_MECHANISM	0.000989186	0.00843163	-1.93836	16
GABA_PTHLH-PVALB	GOBP_RIBOSE_PHOSPHATE_METABOLIC_PROCESS	3.12e-10	3.95e-08	-1.93763	343
GABA_PTHLH-PVALB	GOMF_ACETYLCHOLINE_RECEPTOR_ACTIVITY	0.00043497	0.00479137	-1.93666	26
GABA_PTHLH-PVALB	GOBP_POSTSYNAPTIC_SIGNAL_TRANSDUCTION	0.000129822	0.00165253	-1.93474	46
GABA_PTHLH-PVALB	GOBP_REGULATION_OF_UBIQUITIN_DEPENDENT_PROTEIN_CATABOLIC_PROCESS	3.32e-07	1.45e-05	-1.93404	159
GABA_PTHLH-PVALB	GOBP_SYNAPTIC_TRANSMISSION_DOPAMINERGIC	0.00046072	0.00442147	-1.93212	23
GABA_PTHLH-PVALB	GOCC_CYTOSOLIC_REGION	0.000261177	0.00152884	-1.93161	40
GABA_PTHLH-PVALB	GOMF_PROTEIN_SERINE_THREONINE_PHOSPHATASE_ACTIVITY	7.65e-06	0.000228246	-1.93136	109
GABA_PTHLH-PVALB	GOBP_DNA_STRAND_ELONGATION	0.000384724	0.00382246	1.92905	36
GABA_PTHLH-PVALB	GOMF_DNA_HELICASE_ACTIVITY	0.000279034	0.00350506	1.92851	56
GABA_PTHLH-PVALB	GOBP_RESPONSE_TO_ACETYLCHOLINE	0.000257096	0.00274786	-1.92808	44
GABA_PTHLH-PVALB	GOBP_REGULATION_OF_PROTEIN_UBIQUITINATION	4.77e-07	1.97e-05	-1.92758	179
GABA_PTHLH-PVALB	GOMF_OXIDOREDUCTASE_ACTIVITY_ACTING_ON_THE_CH_CH_GROUP_OF_DONORS	0.000126172	0.00188206	1.92722	58
GABA_PTHLH-PVALB	GOBP_RESPONSE_TO_COPPER_ION	0.000589192	0.00529849	-1.92697	24
GABA_PTHLH-PVALB	GOBP_REGULATION_OF_PROTEIN_TRANSPORT	4.28e-10	5.06e-08	-1.92687	363
GABA_PTHLH-PVALB	GOBP_CENTRAL_NERVOUS_SYSTEM_NEURON_DIFFERENTIATION	3.01e-07	1.36e-05	-1.92677	175
GABA_PTHLH-PVALB	GOCC_DENDRITE_TERMINUS	0.000376325	0.00207628	-1.92674	15
GABA_PTHLH-PVALB	GOCC_PARALLEL_FIBER_TO_PURKINJE_CELL_SYNAPSE	0.000332637	0.00185658	-1.92441	23
GABA_PTHLH-PVALB	GOBP_CRANIAL_NERVE_DEVELOPMENT	0.000254708	0.0027303	-1.92392	38
GABA_PTHLH-PVALB	GOBP_REGULATION_OF_POSTSYNAPSE_ORGANIZATION	3.16e-06	8.84e-05	-1.9235	133
GABA_PTHLH-PVALB	GOBP_CELL_JUNCTION_MAINTENANCE	0.00024444	0.00264341	-1.92011	42
GABA_PTHLH-PVALB	GOBP_REGULATION_OF_EXOCYTOSIS	2.31e-06	7.11e-05	-1.91988	158
GABA_PTHLH-PVALB	GOBP_NUCLEOTIDE_EXCISION_REPAIR	4.15e-05	0.000664461	1.91968	86
GABA_PTHLH-PVALB	GOBP_LIMBIC_SYSTEM_DEVELOPMENT	1.17e-05	0.000256138	-1.91846	98
GABA_PTHLH-PVALB	GOBP_CELL_JUNCTION_ASSEMBLY	1.22e-11	2.48e-09	-1.91811	435
GABA_PTHLH-PVALB	GOBP_TELENCEPHALON_GLIAL_CELL_MIGRATION	0.000552797	0.00509185	-1.91804	28
GABA_PTHLH-PVALB	GOBP_ENDOSOME_TO_PLASMA_MEMBRANE_PROTEIN_TRANSPORT	0.00099971	0.00781436	-1.91714	17
GABA_PTHLH-PVALB	GOBP_REGULATION_OF_MACROAUTOPHAGY	2.96e-07	1.36e-05	-1.91545	184
GABA_PTHLH-PVALB	GOBP_CELL_COMMUNICATION_BY_ELECTRICAL_COUPLING_INVOLVED_IN_CARDIAC_CONDUCTION	0.00147795	0.0105823	-1.91421	19
GABA_PTHLH-PVALB	GOCC_PERIKARYON	2.3e-06	2.3e-05	-1.91283	139
GABA_PTHLH-PVALB	GOCC_CLATHRIN_COATED_VESICLE	5.26e-07	6.64e-06	-1.91282	184
GABA_PTHLH-PVALB	GOBP_DICARBOXYLIC_ACID_TRANSPORT	1.56e-05	0.000313319	-1.91136	87
GABA_PTHLH-PVALB	GOBP_SYMPATHETIC_NERVOUS_SYSTEM_DEVELOPMENT	0.00195087	0.0129095	-1.90889	15
GABA_PTHLH-PVALB	GOBP_REGULATION_OF_PROTEOLYSIS_INVOLVED_IN_PROTEIN_CATABOLIC_PROCESS	9.46e-08	5.1e-06	-1.90846	217
GABA_PTHLH-PVALB	GOBP_REGULATION_OF_POSTSYNAPTIC_MEMBRANE_NEUROTRANSMITTER_RECEPTOR_LEVELS	9.56e-06	0.000217744	-1.90829	113
GABA_PTHLH-PVALB	GOBP_C4_DICARBOXYLATE_TRANSPORT	0.000635867	0.00555021	-1.90758	23
GABA_PTHLH-PVALB	GOBP_POSITIVE_REGULATION_OF_AMINO_ACID_TRANSPORT	0.00163617	0.0113591	-1.90732	19
GABA_PTHLH-PVALB	GOBP_EYE_MORPHOGENESIS	8.31e-06	0.0001979	-1.90599	129
GABA_PTHLH-PVALB	GOBP_MIDBRAIN_DEVELOPMENT	7.78e-05	0.00112358	-1.90593	69
GABA_PTHLH-PVALB	GOBP_REGULATION_OF_PROTEASOMAL_PROTEIN_CATABOLIC_PROCESS	1.47e-06	4.77e-05	-1.9049	181
GABA_PTHLH-PVALB	GOBP_NEGATIVE_REGULATION_OF_TRANSPORT	1.78e-09	1.77e-07	-1.90475	324
GABA_PTHLH-PVALB	GOCC_GOLGI_ASSOCIATED_VESICLE	3.76e-05	0.000295973	-1.90403	85
GABA_PTHLH-PVALB	GOBP_ADENYLATE_CYCLASE_ACTIVATING_G_PROTEIN_COUPLED_RECEPTOR_SIGNALING_PATHWAY	3.63e-06	0.000100826	-1.90264	120
GABA_PTHLH-PVALB	GOBP_REGULATION_OF_PROTEASOMAL_UBIQUITIN_DEPENDENT_PROTEIN_CATABOLIC_PROCESS	4.85e-06	0.000124033	-1.90228	121
GABA_PTHLH-PVALB	GOBP_REGULATION_OF_SODIUM_ION_TRANSPORT	0.000106861	0.00141427	-1.90219	58
GABA_PTHLH-PVALB	GOBP_DENDRITE_DEVELOPMENT	1.15e-07	6.01e-06	-1.90086	219
GABA_PTHLH-PVALB	GOMF_PHOSPHATASE_ACTIVATOR_ACTIVITY	0.000783014	0.00718767	-1.90061	26
GABA_PTHLH-PVALB	GOBP_REGULATION_OF_PROTEIN_LOCALIZATION_TO_PLASMA_MEMBRANE	3.17e-05	0.000541169	-1.90032	97
GABA_PTHLH-PVALB	GOBP_POSITIVE_REGULATION_OF_NERVOUS_SYSTEM_DEVELOPMENT	1.22e-07	6.31e-06	-1.90025	234
GABA_PTHLH-PVALB	GOBP_REGULATION_OF_RELEASE_OF_CYTOCHROME_C_FROM_MITOCHONDRIA	0.000799378	0.00667544	-1.89961	35
GABA_PTHLH-PVALB	GOBP_PROTEIN_DEPHOSPHORYLATION	2.75e-05	0.000482454	-1.89853	79
GABA_PTHLH-PVALB	GOBP_REGULATION_OF_CALCIUM_ION_DEPENDENT_EXOCYTOSIS	0.000347948	0.00356307	-1.89762	37
GABA_PTHLH-PVALB	GOBP_DEVELOPMENTAL_MATURATION	3.13e-08	1.94e-06	-1.89761	276
GABA_PTHLH-PVALB	GOBP_CRANIAL_NERVE_MORPHOGENESIS	0.00259325	0.0161957	-1.89738	18
GABA_PTHLH-PVALB	GOMF_MOLECULAR_CARRIER_ACTIVITY	2.93e-05	0.000599186	-1.89604	103
GABA_PTHLH-PVALB	GOBP_ORGANELLE_TRANSPORT_ALONG_MICROTUBULE	2.15e-05	0.000395269	-1.8945	92
GABA_PTHLH-PVALB	GOBP_REGULATION_OF_AUTOPHAGY_OF_MITOCHONDRION	0.00020648	0.0023291	-1.89448	50
GABA_PTHLH-PVALB	GOCC_FAR_SIN_STRIPAK_COMPLEX	0.00142423	0.00644936	-1.89232	17
GABA_PTHLH-PVALB	GOBP_VESICLE_FUSION_TO_PLASMA_MEMBRANE	0.00114976	0.00870873	-1.88874	26
GABA_PTHLH-PVALB	GOBP_NEURON_CELL_CELL_ADHESION	0.00250825	0.0159087	-1.88854	15
GABA_PTHLH-PVALB	GOCC_EXTRINSIC_COMPONENT_OF_SYNAPTIC_MEMBRANE	0.00112467	0.00550861	-1.88757	18
GABA_PTHLH-PVALB	GOBP_DENDRITIC_SPINE_DEVELOPMENT	5.17e-05	0.000799777	-1.88703	89
GABA_PTHLH-PVALB	GOBP_NEGATIVE_REGULATION_OF_TRANSPORTER_ACTIVITY	0.0021741	0.0140817	-1.88699	25
GABA_PTHLH-PVALB	GOMF_GABA_RECEPTOR_BINDING	0.00254768	0.0172088	-1.88591	17
GABA_PTHLH-PVALB	GOBP_REGULATION_OF_NEURON_PROJECTION_DEVELOPMENT	1.27e-09	1.33e-07	-1.88449	389
GABA_PTHLH-PVALB	GOBP_DEVELOPMENTAL_INDUCTION	0.00149759	0.0106606	-1.88419	22
GABA_PTHLH-PVALB	GOBP_INSULIN_SECRETION	1.29e-06	4.32e-05	-1.88248	162
GABA_PTHLH-PVALB	GOCC_OUTER_MITOCHONDRIAL_MEMBRANE_PROTEIN_COMPLEX	0.00131952	0.00609011	-1.88243	22
GABA_PTHLH-PVALB	GOBP_PROTEOGLYCAN_BIOSYNTHETIC_PROCESS	6.87e-05	0.0010072	-1.88222	71
GABA_PTHLH-PVALB	GOMF_LIGAND_GATED_MONOATOMIC_ANION_CHANNEL_ACTIVITY	0.00110276	0.00918111	-1.88179	38
GABA_PTHLH-PVALB	GOMF_SIGNALING_RECEPTOR_REGULATOR_ACTIVITY	1.61e-08	1.92e-06	-1.88157	289
GABA_PTHLH-PVALB	GOMF_STRUCTURAL_CONSTITUENT_OF_CHROMATIN	0.000755186	0.00702225	-1.88154	28
GABA_PTHLH-PVALB	GOBP_CENTRAL_NERVOUS_SYSTEM_NEURON_AXONOGENESIS	0.00104918	0.00807369	-1.88108	36
GABA_PTHLH-PVALB	GOCC_TERMINAL_BOUTON	0.000562829	0.00296877	-1.88018	38
GABA_PTHLH-PVALB	GOMF_ATPASE_REGULATOR_ACTIVITY	0.000477366	0.0051787	-1.87957	47
GABA_PTHLH-PVALB	GOCC_SMALL_RIBOSOMAL_SUBUNIT	0.000150616	0.000963944	-1.87937	72
GABA_PTHLH-PVALB	GOBP_REGULATION_OF_CAMP_PKA_SIGNAL_TRANSDUCTION	0.00153062	0.010729	-1.87889	20
GABA_PTHLH-PVALB	GOBP_REGULATION_OF_ESTABLISHMENT_OF_PROTEIN_LOCALIZATION	5.99e-11	9.54e-09	-1.87784	455
GABA_PTHLH-PVALB	GOBP_CYCLIC_NUCLEOTIDE_METABOLIC_PROCESS	0.00108234	0.00830094	-1.87736	35
GABA_PTHLH-PVALB	GOCC_ASYMMETRIC_GLUTAMATERGIC_EXCITATORY_SYNAPSE	0.00103686	0.00518432	-1.87734	16
GABA_PTHLH-PVALB	GOBP_ADRENERGIC_RECEPTOR_SIGNALING_PATHWAY	0.000849464	0.00691034	-1.87503	23
GABA_PTHLH-PVALB	GOBP_REGULATION_OF_DENDRITIC_SPINE_MORPHOGENESIS	0.000455444	0.00439384	-1.87409	38
GABA_PTHLH-PVALB	GOBP_PROTEIN_TARGETING_TO_MEMBRANE	1.96e-05	0.000368596	-1.87371	113
GABA_PTHLH-PVALB	GOCC_EXTRINSIC_COMPONENT_OF_PLASMA_MEMBRANE	0.000119688	0.00079792	-1.87324	91
GABA_PTHLH-PVALB	GOBP_REGULATION_OF_MITOCHONDRIAL_FISSION	0.000792958	0.00664964	-1.87264	29
GABA_PTHLH-PVALB	GOBP_L_GLUTAMATE_IMPORT_ACROSS_PLASMA_MEMBRANE	0.0017806	0.0120215	-1.87096	17
GABA_PTHLH-PVALB	GOBP_NEUROTRANSMITTER_RECEPTOR_INTERNALIZATION	0.000548396	0.00506403	-1.87057	33
GABA_PTHLH-PVALB	GOBP_AXONEME_ASSEMBLY	4e-05	0.000654028	1.87041	90
GABA_PTHLH-PVALB	GOBP_POSITIVE_REGULATION_OF_CYCLASE_ACTIVITY	0.00252571	0.0159643	-1.87038	19
GABA_PTHLH-PVALB	GOCC_CELL_LEADING_EDGE	1.33e-09	2.66e-08	-1.87009	390
GABA_PTHLH-PVALB	GOBP_PALLIUM_DEVELOPMENT	4.2e-06	0.000114913	-1.87005	174
GABA_PTHLH-PVALB	GOBP_NEGATIVE_REGULATION_OF_APOPTOTIC_SIGNALING_PATHWAY	5.83e-07	2.2e-05	-1.86924	188
GABA_PTHLH-PVALB	GOCC_MONOATOMIC_ION_CHANNEL_COMPLEX	2.62e-08	4.66e-07	-1.86861	302
GABA_PTHLH-PVALB	GOBP_REGULATION_OF_MONOATOMIC_ION_TRANSMEMBRANE_TRANSPORT	1.85e-07	8.94e-06	-1.86835	231
GABA_PTHLH-PVALB	GOBP_REGULATION_OF_G_PROTEIN_COUPLED_RECEPTOR_SIGNALING_PATHWAY	1.01e-05	0.000226511	-1.86709	132
GABA_PTHLH-PVALB	GOMF_PROTEIN_HETERODIMERIZATION_ACTIVITY	6.9e-08	4.12e-06	-1.86588	250
GABA_PTHLH-PVALB	GOBP_AMINOGLYCAN_BIOSYNTHETIC_PROCESS	0.000609386	0.00543554	-1.86563	44
GABA_PTHLH-PVALB	GOBP_POSITIVE_REGULATION_OF_POTASSIUM_ION_TRANSMEMBRANE_TRANSPORT	0.000971906	0.00766238	-1.86493	23
GABA_PTHLH-PVALB	GOBP_RECEPTOR_RECYCLING	0.000569302	0.00515361	-1.86443	45
GABA_PTHLH-PVALB	GOMF_ADENYL_NUCLEOTIDE_EXCHANGE_FACTOR_ACTIVITY	0.00195435	0.0141507	-1.86412	15
GABA_PTHLH-PVALB	GOMF_ATPASE_COUPLED_TRANSMEMBRANE_TRANSPORTER_ACTIVITY	6.1e-05	0.00109216	-1.86393	91
GABA_PTHLH-PVALB	GOBP_MITOCHONDRION_ORGANIZATION	1.85e-09	1.78e-07	-1.86266	397
GABA_PTHLH-PVALB	GOBP_TRANS_SYNAPTIC_SIGNALING_MODULATING_SYNAPTIC_TRANSMISSION	0.00319678	0.0190559	-1.86246	15
GABA_PTHLH-PVALB	GOBP_POSTSYNAPSE_ORGANIZATION	3.49e-07	1.51e-05	-1.86241	218
GABA_PTHLH-PVALB	GOBP_ATTACHMENT_OF_SPINDLE_MICROTUBULES_TO_KINETOCHORE	0.00101004	0.00786162	1.86071	49
GABA_PTHLH-PVALB	GOMF_3_5_CYCLIC_AMP_PHOSPHODIESTERASE_ACTIVITY	0.00107189	0.00902906	-1.86015	22
GABA_PTHLH-PVALB	GOBP_CELL_COMMUNICATION_BY_ELECTRICAL_COUPLING	0.00170447	0.0116694	-1.85879	24
GABA_PTHLH-PVALB	GOCC_COATED_VESICLE	2.94e-08	4.92e-07	-1.8578	275
GABA_PTHLH-PVALB	GOBP_REGULATION_OF_DOPAMINE_SECRETION	0.00216134	0.0140239	-1.85765	20
GABA_PTHLH-PVALB	GOCC_LEADING_EDGE_MEMBRANE	5.08e-06	4.78e-05	-1.85749	169
GABA_PTHLH-PVALB	GOMF_PROTEIN_TYROSINE_PHOSPHATASE_ACTIVITY	6.05e-05	0.00109216	-1.85724	95
GABA_PTHLH-PVALB	GOMF_CHEMOATTRACTANT_ACTIVITY	0.00188313	0.0139318	-1.85673	20
GABA_PTHLH-PVALB	GOBP_CEREBRAL_CORTEX_RADIALLY_ORIENTED_CELL_MIGRATION	0.000582543	0.0052601	-1.85532	38
GABA_PTHLH-PVALB	GOBP_POSITIVE_REGULATION_OF_PROTEASOMAL_UBIQUITIN_DEPENDENT_PROTEIN_CATABOLIC_PROCESS	0.00014653	0.00181236	-1.85503	76
GABA_PTHLH-PVALB	GOBP_POSITIVE_REGULATION_OF_MUSCLE_HYPERTROPHY	0.00176589	0.0119663	-1.85455	24
GABA_PTHLH-PVALB	GOCC_AGGRESOME	0.00119352	0.00567216	-1.85437	30
GABA_PTHLH-PVALB	GOBP_POSTSYNAPTIC_MODULATION_OF_CHEMICAL_SYNAPTIC_TRANSMISSION	0.000966241	0.00763414	-1.8541	30
GABA_PTHLH-PVALB	GOBP_ENDOPLASMIC_RETICULUM_TUBULAR_NETWORK_ORGANIZATION	0.00104843	0.00807369	-1.85399	23
GABA_PTHLH-PVALB	GOBP_NEUROTRANSMITTER_RECEPTOR_TRANSPORT	0.00309757	0.0186685	-1.8536	19
GABA_PTHLH-PVALB	GOBP_DNA_TEMPLATED_DNA_REPLICATION_MAINTENANCE_OF_FIDELITY	0.000808632	0.0067221	1.85355	56
GABA_PTHLH-PVALB	GOBP_RESPONSE_TO_MONOAMINE	0.000621708	0.00550527	-1.8525	55
GABA_PTHLH-PVALB	GOMF_MONOATOMIC_ANION_TRANSMEMBRANE_TRANSPORTER_ACTIVITY	3.35e-05	0.000666384	-1.85228	116
GABA_PTHLH-PVALB	GOBP_DNA_REPLICATION_CHECKPOINT_SIGNALING	0.00340678	0.0201115	1.85207	18
GABA_PTHLH-PVALB	GOMF_ACTIVE_TRANSMEMBRANE_TRANSPORTER_ACTIVITY	2.33e-09	3.34e-07	-1.85143	384
GABA_PTHLH-PVALB	GOBP_AMINO_ACID_TRANSPORT	1.45e-05	0.000294978	-1.85138	133
GABA_PTHLH-PVALB	GOMF_TAU_PROTEIN_BINDING	0.00159049	0.0122813	-1.85101	44
GABA_PTHLH-PVALB	GOBP_REGULATION_OF_RECEPTOR_MEDIATED_ENDOCYTOSIS	8.36e-05	0.00116942	-1.85095	97
GABA_PTHLH-PVALB	GOMF_NUCLEOCYTOPLASMIC_CARRIER_ACTIVITY	0.0015952	0.0122813	-1.85034	32
GABA_PTHLH-PVALB	GOBP_AXONAL_TRANSPORT_OF_MITOCHONDRION	0.00289838	0.0176503	-1.84858	16
GABA_PTHLH-PVALB	GOBP_ENDOPLASMIC_RETICULUM_ORGANIZATION	4.06e-05	0.000655516	-1.84825	101
GABA_PTHLH-PVALB	GOBP_TYPE_B_PANCREATIC_CELL_DIFFERENTIATION	0.00437042	0.0241659	-1.84688	18
GABA_PTHLH-PVALB	GOBP_AUTONOMIC_NERVOUS_SYSTEM_DEVELOPMENT	0.00236658	0.0151676	-1.84658	27
GABA_PTHLH-PVALB	GOBP_CATECHOL_CONTAINING_COMPOUND_BIOSYNTHETIC_PROCESS	0.00378921	0.0216758	-1.84576	15
GABA_PTHLH-PVALB	GOMF_PROTON_CHANNEL_ACTIVITY	0.00294763	0.0193624	-1.84524	23
GABA_PTHLH-PVALB	GOBP_SYNAPTIC_VESICLE_MEMBRANE_ORGANIZATION	0.0010505	0.00807369	-1.84518	31
GABA_PTHLH-PVALB	GOBP_POTASSIUM_ION_IMPORT_ACROSS_PLASMA_MEMBRANE	0.000643106	0.00560006	-1.84278	37
GABA_PTHLH-PVALB	GOBP_REGULATION_OF_NERVOUS_SYSTEM_DEVELOPMENT	1.21e-08	9.09e-07	-1.84269	369
GABA_PTHLH-PVALB	GOBP_ORGANELLE_FUSION	4.75e-06	0.000123615	-1.84248	165
GABA_PTHLH-PVALB	GOBP_DOPAMINE_SECRETION	0.00117088	0.00875634	-1.84033	23
GABA_PTHLH-PVALB	GOMF_CATALYTIC_ACTIVITY_ACTING_ON_DNA	3.94e-07	1.74e-05	1.84008	231
GABA_PTHLH-PVALB	GOBP_CENTRAL_NERVOUS_SYSTEM_PROJECTION_NEURON_AXONOGENESIS	0.00152324	0.010729	-1.83876	28
GABA_PTHLH-PVALB	GOBP_ESTABLISHMENT_OF_PROTEIN_LOCALIZATION_TO_ENDOPLASMIC_RETICULUM	0.000732027	0.00625551	-1.83812	45
GABA_PTHLH-PVALB	GOMF_MOLECULAR_SEQUESTERING_ACTIVITY	0.00179108	0.0134991	-1.83784	44
GABA_PTHLH-PVALB	GOBP_VENTRAL_SPINAL_CORD_DEVELOPMENT	0.00194839	0.0129095	-1.83688	26
GABA_PTHLH-PVALB	GOMF_TRANSPORTER_REGULATOR_ACTIVITY	8.56e-06	0.000245049	-1.8368	150
GABA_PTHLH-PVALB	GOBP_NEURON_PROJECTION_EXTENSION	1.26e-05	0.000267378	-1.83678	156
GABA_PTHLH-PVALB	GOBP_PURINE_NUCLEOTIDE_BIOSYNTHETIC_PROCESS	1.95e-06	6.05e-05	-1.83654	177
GABA_PTHLH-PVALB	GOMF_CHROMATIN_PROTEIN_ADAPTOR_ACTIVITY	9.84e-05	0.00153185	1.83645	107
GABA_PTHLH-PVALB	GOBP_NERVE_DEVELOPMENT	0.000352695	0.00360162	-1.83563	67
GABA_PTHLH-PVALB	GOBP_REGULATION_OF_CELL_JUNCTION_ASSEMBLY	5.18e-07	2.04e-05	-1.83551	226
GABA_PTHLH-PVALB	GOBP_SYNAPTIC_TRANSMISSION_GLUTAMATERGIC	4.48e-05	0.000714085	-1.8354	95
GABA_PTHLH-PVALB	GOCC_CENTRIOLE	1.02e-05	9.21e-05	1.83459	158
GABA_PTHLH-PVALB	GOBP_PHENOL_CONTAINING_COMPOUND_BIOSYNTHETIC_PROCESS	0.00165586	0.0114495	-1.83435	36
GABA_PTHLH-PVALB	GOBP_NEURAL_RETINA_DEVELOPMENT	0.000197726	0.00224416	-1.83431	61
GABA_PTHLH-PVALB	GOCC_CYTOSOLIC_SMALL_RIBOSOMAL_SUBUNIT	0.00145489	0.00652661	-1.83369	39
GABA_PTHLH-PVALB	GOBP_DNA_STRAND_ELONGATION_INVOLVED_IN_DNA_REPLICATION	0.00379001	0.0216758	1.83355	15
GABA_PTHLH-PVALB	GOBP_RIBOSE_PHOSPHATE_BIOSYNTHETIC_PROCESS	2.51e-06	7.35e-05	-1.83341	169
GABA_PTHLH-PVALB	GOBP_REGULATION_OF_INTRINSIC_APOPTOTIC_SIGNALING_PATHWAY	1.36e-05	0.000281838	-1.83293	153
GABA_PTHLH-PVALB	GOBP_REGULATION_OF_CHEMOTAXIS	1.07e-05	0.000238186	-1.83282	145
GABA_PTHLH-PVALB	GOBP_REGULATION_OF_POST_TRANSLATIONAL_PROTEIN_MODIFICATION	6.49e-07	2.34e-05	-1.83253	223
GABA_PTHLH-PVALB	GOCC_INCLUSION_BODY	0.000607487	0.0031695	-1.83124	68
GABA_PTHLH-PVALB	GOMF_PROTEIN_FOLDING_CHAPERONE	0.000333755	0.00391751	-1.83066	64
GABA_PTHLH-PVALB	GOBP_POSITIVE_REGULATION_OF_PROTEIN_SECRETION	8.57e-05	0.00118156	-1.83024	122
GABA_PTHLH-PVALB	GOBP_REGULATION_OF_NEURON_DIFFERENTIATION	1.21e-05	0.000257503	-1.83002	146
GABA_PTHLH-PVALB	GOBP_L_AMINO_ACID_TRANSPORT	0.000188296	0.00216393	-1.82985	75
GABA_PTHLH-PVALB	GOBP_RETINA_MORPHOGENESIS_IN_CAMERA_TYPE_EYE	0.000508782	0.0047768	-1.82956	51
GABA_PTHLH-PVALB	GOBP_INTRACELLULAR_COPPER_ION_HOMEOSTASIS	0.00272805	0.0168085	-1.82917	17
GABA_PTHLH-PVALB	GOBP_INTRACELLULAR_ZINC_ION_HOMEOSTASIS	0.00140046	0.0101464	-1.8284	23
GABA_PTHLH-PVALB	GOBP_GENERATION_OF_PRECURSOR_METABOLITES_AND_ENERGY	4e-09	3.49e-07	-1.82811	417
GABA_PTHLH-PVALB	GOBP_POSITIVE_REGULATION_OF_BLOOD_CIRCULATION	0.0017007	0.0116694	-1.82777	28
GABA_PTHLH-PVALB	GOBP_EXTRACELLULAR_TRANSPORT	0.00117277	0.00875634	1.82763	48
GABA_PTHLH-PVALB	GOCC_OUTER_MEMBRANE	9.67e-07	1.14e-05	-1.8273	235
GABA_PTHLH-PVALB	GOMF_CHLORIDE_TRANSMEMBRANE_TRANSPORTER_ACTIVITY	0.000126099	0.00188206	-1.82718	94
GABA_PTHLH-PVALB	GOBP_CHAPERONE_MEDIATED_PROTEIN_FOLDING	0.000498172	0.00471912	-1.82561	65
GABA_PTHLH-PVALB	GOBP_DENDRITIC_SPINE_MORPHOGENESIS	0.000409985	0.00401873	-1.82511	53
GABA_PTHLH-PVALB	GOBP_POSITIVE_REGULATION_OF_NEURON_DIFFERENTIATION	0.00050495	0.00477099	-1.8241	65
GABA_PTHLH-PVALB	GOBP_REGULATION_OF_CATION_CHANNEL_ACTIVITY	0.00103695	0.00803113	-1.82249	47
GABA_PTHLH-PVALB	GOBP_RESPONSE_TO_MINERALOCORTICOID	0.00159375	0.0111078	-1.82242	29
GABA_PTHLH-PVALB	GOMF_GLUTAMATE_RECEPTOR_BINDING	0.00122951	0.0101187	-1.82222	43
GABA_PTHLH-PVALB	GOCC_FILOPODIUM	0.000183517	0.00112934	-1.82181	92
GABA_PTHLH-PVALB	GOBP_INSULIN_SECRETION_INVOLVED_IN_CELLULAR_RESPONSE_TO_GLUCOSE_STIMULUS	0.000236837	0.00258406	-1.82074	62
GABA_PTHLH-PVALB	GOBP_LENS_DEVELOPMENT_IN_CAMERA_TYPE_EYE	0.000830342	0.00682519	-1.82037	63
GABA_PTHLH-PVALB	GOBP_REGULATION_OF_PROTEIN_SECRETION	2.78e-06	7.96e-05	-1.81993	206
GABA_PTHLH-PVALB	GOBP_REGULATION_OF_MITOCHONDRION_ORGANIZATION	5.85e-05	0.000889728	-1.81985	107
GABA_PTHLH-PVALB	GOMF_MONOATOMIC_ANION_CHANNEL_ACTIVITY	0.000203677	0.00270061	-1.81919	81
GABA_PTHLH-PVALB	GOCC_COPI_COATED_VESICLE	0.00195996	0.00818068	-1.81896	23
GABA_PTHLH-PVALB	GOBP_POSITIVE_REGULATION_OF_NEUROGENESIS	3.14e-06	8.84e-05	-1.81867	191
GABA_PTHLH-PVALB	GOMF_METAL_ION_SENSOR_ACTIVITY	0.00447301	0.0262514	-1.81815	18
GABA_PTHLH-PVALB	GOBP_POSITIVE_REGULATION_OF_MONOATOMIC_ION_TRANSPORT	1.34e-05	0.000280067	-1.81814	135
GABA_PTHLH-PVALB	GOBP_PROTEIN_LOCALIZATION_TO_CELL_JUNCTION	8.14e-05	0.00115285	-1.81787	111
GABA_PTHLH-PVALB	GOBP_NEGATIVE_REGULATION_OF_G_PROTEIN_COUPLED_RECEPTOR_SIGNALING_PATHWAY	0.000384748	0.00382246	-1.81746	52
GABA_PTHLH-PVALB	GOBP_REGULATION_OF_SYNAPTIC_VESICLE_MEMBRANE_ORGANIZATION	0.00560059	0.0293731	-1.81678	18
GABA_PTHLH-PVALB	GOBP_INTERMEMBRANE_LIPID_TRANSFER	0.000775081	0.00654712	-1.81608	32
GABA_PTHLH-PVALB	GOBP_AXON_EXTENSION	6.67e-05	0.000986439	-1.81593	102
GABA_PTHLH-PVALB	GOMF_ADENYLATE_CYCLASE_ACTIVITY	0.00215436	0.0151227	-1.81571	22
GABA_PTHLH-PVALB	GOBP_REGULATION_OF_REGULATED_SECRETORY_PATHWAY	0.000119739	0.0015566	-1.81547	104
GABA_PTHLH-PVALB	GOBP_REGULATION_OF_UBIQUITIN_PROTEIN_TRANSFERASE_ACTIVITY	0.00274863	0.0168785	-1.81484	24
GABA_PTHLH-PVALB	GOBP_CATECHOLAMINE_TRANSPORT	0.00121046	0.00898293	-1.81427	44
GABA_PTHLH-PVALB	GOBP_METENCEPHALON_DEVELOPMENT	8.41e-05	0.00116942	-1.8142	98
GABA_PTHLH-PVALB	GOBP_RETROGRADE_AXONAL_TRANSPORT	0.00258977	0.0161957	-1.8129	21
GABA_PTHLH-PVALB	GOBP_MITOTIC_INTRA_S_DNA_DAMAGE_CHECKPOINT_SIGNALING	0.00433484	0.0240395	1.81234	15
GABA_PTHLH-PVALB	GOCC_ASTROCYTE_PROJECTION	0.00308131	0.0117383	-1.81179	22
GABA_PTHLH-PVALB	GOBP_NEURON_FATE_COMMITMENT	0.001146	0.00869824	-1.81113	41
GABA_PTHLH-PVALB	GOBP_EXPLORATION_BEHAVIOR	0.00208042	0.0136437	-1.81103	36
GABA_PTHLH-PVALB	GOBP_NEGATIVE_REGULATION_OF_PROTEIN_UBIQUITINATION	0.000207682	0.00233344	-1.81059	71
GABA_PTHLH-PVALB	GOBP_TELENCEPHALON_DEVELOPMENT	6.21e-07	2.28e-05	-1.80996	246
GABA_PTHLH-PVALB	GOMF_EXONUCLEASE_ACTIVITY	0.000498763	0.00533006	1.80986	81
GABA_PTHLH-PVALB	GOBP_PYRIMIDINE_DEOXYRIBONUCLEOTIDE_METABOLIC_PROCESS	0.00313986	0.0188392	1.80879	24
GABA_PTHLH-PVALB	GOBP_FOREBRAIN_DEVELOPMENT	5.89e-08	3.32e-06	-1.80818	330
GABA_PTHLH-PVALB	GOBP_SYNAPTIC_VESICLE_CYTOSKELETAL_TRANSPORT	0.00475711	0.0259904	-1.80808	19
GABA_PTHLH-PVALB	GOBP_VESICLE_CYTOSKELETAL_TRAFFICKING	0.000438475	0.00425252	-1.80776	58
GABA_PTHLH-PVALB	GOCC_CELL_BODY_MEMBRANE	0.00232613	0.00946223	-1.80736	29
GABA_PTHLH-PVALB	GOBP_REGULATION_OF_PROTEIN_CATABOLIC_PROCESS	6.21e-08	3.45e-06	-1.80736	330
GABA_PTHLH-PVALB	GOBP_MITOTIC_CHROMOSOME_CONDENSATION	0.00546917	0.028974	1.8071	18
GABA_PTHLH-PVALB	GOBP_POSITIVE_REGULATION_OF_PROTEOLYSIS_INVOLVED_IN_PROTEIN_CATABOLIC_PROCESS	3.89e-05	0.000642535	-1.80675	126
GABA_PTHLH-PVALB	GOBP_HEART_VALVE_MORPHOGENESIS	0.00141101	0.0101826	-1.80657	44
GABA_PTHLH-PVALB	GOBP_RESPONSE_TO_NICOTINE	0.000887003	0.00711543	-1.80523	38
GABA_PTHLH-PVALB	GOBP_COPPER_ION_HOMEOSTASIS	0.00271533	0.0167583	-1.80487	21
GABA_PTHLH-PVALB	GOCC_GOLGI_CISTERNA_MEMBRANE	0.000281983	0.00163075	-1.80348	76
GABA_PTHLH-PVALB	GOMF_PHOSPHOPROTEIN_PHOSPHATASE_ACTIVITY	4.17e-07	1.74e-05	-1.80052	250
GABA_PTHLH-PVALB	GOCC_PORE_COMPLEX	0.00372819	0.013704	-1.79899	22
GABA_PTHLH-PVALB	GOBP_REGULATION_OF_VESICLE_MEDIATED_TRANSPORT	6.65e-09	5.42e-07	-1.7988	446
GABA_PTHLH-PVALB	GOBP_SYNAPTIC_VESICLE_CLUSTERING	0.00357878	0.0207592	-1.79848	17
GABA_PTHLH-PVALB	GOCC_POSTSYNAPTIC_CYTOSOL	0.00295978	0.0113656	-1.79602	28
GABA_PTHLH-PVALB	GOMF_TRANSPORTER_ACTIVATOR_ACTIVITY	0.00242044	0.0168256	-1.79573	21
GABA_PTHLH-PVALB	GOBP_REGULATION_OF_ORGANIC_ACID_TRANSPORT	0.000509529	0.0047768	-1.79553	52
GABA_PTHLH-PVALB	GOBP_POSITIVE_REGULATION_OF_CELL_CYCLE_G2_M_PHASE_TRANSITION	0.00343996	0.0201774	1.79539	27
GABA_PTHLH-PVALB	GOBP_MEMBRANE_FUSION	1.94e-05	0.000367124	-1.79427	164
GABA_PTHLH-PVALB	GOBP_NEUROTRANSMITTER_RECEPTOR_TRANSPORT_TO_PLASMA_MEMBRANE	0.00708606	0.0346474	-1.79394	15
GABA_PTHLH-PVALB	GOBP_VOCALIZATION_BEHAVIOR	0.00563012	0.0294858	-1.79306	16
GABA_PTHLH-PVALB	GOBP_REGULATION_OF_NEUROGENESIS	4.17e-07	1.76e-05	-1.79243	300
GABA_PTHLH-PVALB	GOBP_PEPTIDE_TRANSPORT	2.44e-06	7.22e-05	-1.79191	214
GABA_PTHLH-PVALB	GOBP_INTRACILIARY_ANTEROGRADE_TRANSPORT	0.00551681	0.0290584	1.79119	16
GABA_PTHLH-PVALB	GOBP_REGULATION_OF_INSULIN_SECRETION	2.85e-05	0.000494413	-1.79016	136
GABA_PTHLH-PVALB	GOBP_REGULATION_OF_NUCLEOTIDE_EXCISION_REPAIR	0.00233262	0.0149761	1.79005	29
GABA_PTHLH-PVALB	GOBP_REGULATION_OF_PH	0.000133656	0.00168379	-1.78997	92
GABA_PTHLH-PVALB	GOBP_DEVELOPMENTAL_CELL_GROWTH	5.13e-06	0.000129658	-1.78954	206
GABA_PTHLH-PVALB	GOCC_EXOSOME_RNASE_COMPLEX	0.00928163	0.029206	1.78861	21
GABA_PTHLH-PVALB	GOMF_G_PROTEIN_COUPLED_RECEPTOR_BINDING	1.44e-05	0.000382779	-1.78861	163
GABA_PTHLH-PVALB	GOBP_NEGATIVE_REGULATION_OF_SECRETION	5.42e-05	0.000834189	-1.7874	121
GABA_PTHLH-PVALB	GOCC_CATION_CHANNEL_COMPLEX	2.91e-06	2.85e-05	-1.78688	201
GABA_PTHLH-PVALB	GOBP_HORMONE_TRANSPORT	1.91e-06	5.98e-05	-1.78679	247
GABA_PTHLH-PVALB	GOBP_RELAXATION_OF_MUSCLE	0.00559194	0.0293697	-1.78672	25
GABA_PTHLH-PVALB	GOBP_NEGATIVE_REGULATION_OF_MONOATOMIC_ION_TRANSPORT	0.000468278	0.00448226	-1.78648	70
GABA_PTHLH-PVALB	GOCC_IMMUNOLOGICAL_SYNAPSE	0.00271155	0.0107566	-1.78625	34
GABA_PTHLH-PVALB	GOCC_CYTOPLASMIC_SIDE_OF_MEMBRANE	1.34e-05	0.000119288	-1.78609	180
GABA_PTHLH-PVALB	GOBP_CHAPERONE_MEDIATED_AUTOPHAGY	0.00774829	0.0364427	-1.78462	15
GABA_PTHLH-PVALB	GOBP_CEREBRAL_CORTEX_DEVELOPMENT	9.54e-05	0.00129551	-1.78416	119
GABA_PTHLH-PVALB	GOBP_GLYCOPROTEIN_BIOSYNTHETIC_PROCESS	4.91e-07	1.98e-05	-1.78407	282
GABA_PTHLH-PVALB	GOBP_REGULATION_OF_PROTEIN_LOCALIZATION_TO_CELL_PERIPHERY	6.52e-05	0.000974942	-1.78362	131
GABA_PTHLH-PVALB	GOBP_ADENYLATE_CYCLASE_MODULATING_G_PROTEIN_COUPLED_RECEPTOR_SIGNALING_PATHWAY	5.2e-06	0.000129658	-1.78347	187
GABA_PTHLH-PVALB	GOBP_MAMMARY_GLAND_DEVELOPMENT	0.000126812	0.00161984	-1.78293	99
GABA_PTHLH-PVALB	GOBP_NEGATIVE_REGULATION_OF_SYNAPTIC_TRANSMISSION	0.00097428	0.00766461	-1.78219	50
GABA_PTHLH-PVALB	GOBP_CLATHRIN_DEPENDENT_ENDOCYTOSIS	0.000794474	0.00664964	-1.78107	49
GABA_PTHLH-PVALB	GOCC_VACUOLAR_MEMBRANE	2.97e-08	4.92e-07	-1.78088	440
GABA_PTHLH-PVALB	GOBP_VACUOLAR_ACIDIFICATION	0.00243669	0.0155626	-1.78045	34
GABA_PTHLH-PVALB	GOBP_LYSOSOMAL_LUMEN_ACIDIFICATION	0.0020457	0.0134641	-1.7798	23
GABA_PTHLH-PVALB	GOMF_MOLECULAR_FUNCTION_INHIBITOR_ACTIVITY	2.71e-08	2.12e-06	-1.77913	426
GABA_PTHLH-PVALB	GOBP_MONOATOMIC_ANION_TRANSPORT	4.77e-05	0.000753065	-1.77864	133
GABA_PTHLH-PVALB	GOBP_MITOCHONDRIAL_FUSION	0.00317202	0.0189494	-1.77862	35
GABA_PTHLH-PVALB	GOBP_INTRACELLULAR_MONOATOMIC_ION_HOMEOSTASIS	4.25e-08	2.59e-06	-1.77812	427
GABA_PTHLH-PVALB	GOBP_NEGATIVE_REGULATION_OF_NEURON_APOPTOTIC_PROCESS	3.48e-05	0.000587889	-1.77779	144
GABA_PTHLH-PVALB	GOMF_PHOSPHATASE_REGULATOR_ACTIVITY	0.000183285	0.0025237	-1.77744	110
GABA_PTHLH-PVALB	GOBP_TISSUE_MIGRATION	0.000175973	0.00208102	-1.77701	85
GABA_PTHLH-PVALB	GOBP_POSITIVE_REGULATION_OF_HORMONE_SECRETION	0.000123113	0.00159482	-1.77666	113
GABA_PTHLH-PVALB	GOCC_MITOTIC_SPINDLE_POLE	0.00373909	0.013704	1.77642	37
GABA_PTHLH-PVALB	GOCC_GLIAL_CELL_PROJECTION	0.00212844	0.00880733	-1.77641	45
GABA_PTHLH-PVALB	GOBP_SPINAL_CORD_DEVELOPMENT	0.000569343	0.00515361	-1.7753	70
GABA_PTHLH-PVALB	GOBP_POLY_A_PLUS_MRNA_EXPORT_FROM_NUCLEUS	0.0034605	0.0202655	1.77427	20
GABA_PTHLH-PVALB	GOBP_GRANULOCYTE_CHEMOTAXIS	0.000496559	0.00471603	-1.77305	62
GABA_PTHLH-PVALB	GOBP_LENS_MORPHOGENESIS_IN_CAMERA_TYPE_EYE	0.00800322	0.0372793	-1.77295	18
GABA_PTHLH-PVALB	GOMF_PROTEIN_PHOSPHATASE_ACTIVATOR_ACTIVITY	0.0036544	0.0229262	-1.77199	22
GABA_PTHLH-PVALB	GOBP_ENTEROENDOCRINE_CELL_DIFFERENTIATION	0.00548551	0.02901	-1.77161	20
GABA_PTHLH-PVALB	GOBP_REGULATION_OF_POTASSIUM_ION_TRANSPORT	0.000632981	0.0055485	-1.77128	68
GABA_PTHLH-PVALB	GOBP_POSITIVE_REGULATION_OF_AXONOGENESIS	0.000632981	0.0055485	-1.77128	68
GABA_PTHLH-PVALB	GOBP_STRESS_ACTIVATED_PROTEIN_KINASE_SIGNALING_CASCADE	0.000935085	0.00745222	-1.7705	49
GABA_PTHLH-PVALB	GOBP_REGULATION_OF_BLOOD_CIRCULATION	1.67e-05	0.000329298	-1.77027	195
GABA_PTHLH-PVALB	GOBP_REGULATION_OF_PEPTIDE_TRANSPORT	5.06e-05	0.00078975	-1.76916	158
GABA_PTHLH-PVALB	GOBP_ENDOPLASMIC_RETICULUM_TO_GOLGI_VESICLE_MEDIATED_TRANSPORT	8.23e-05	0.00115651	-1.76888	129
GABA_PTHLH-PVALB	GOBP_PROTEIN_LOCALIZATION_TO_MITOCHONDRION	7.17e-05	0.00104243	-1.76872	132
GABA_PTHLH-PVALB	GOBP_MITOCHONDRIAL_TRANSPORT	2.42e-05	0.000436128	-1.7687	165
GABA_PTHLH-PVALB	GOMF_MYOSIN_BINDING	0.000892902	0.00789281	-1.76768	57
GABA_PTHLH-PVALB	GOBP_REGULATION_OF_SIGNAL_TRANSDUCTION_BY_P53_CLASS_MEDIATOR	0.000141743	0.00176145	-1.76624	106
GABA_PTHLH-PVALB	GOBP_REGULATION_OF_ADENYLATE_CYCLASE_ACTIVATING_G_PROTEIN_COUPLED_RECEPTOR_SIGNALING_PATHWAY	0.00648114	0.0327367	-1.76586	19
GABA_PTHLH-PVALB	GOBP_CEREBRAL_CORTEX_CELL_MIGRATION	0.00125464	0.00922257	-1.76578	50
GABA_PTHLH-PVALB	GOBP_HEART_VALVE_DEVELOPMENT	0.000870827	0.00701638	-1.76497	52
GABA_PTHLH-PVALB	GOBP_PROTEOGLYCAN_METABOLIC_PROCESS	0.000210324	0.00234361	-1.76285	95
GABA_PTHLH-PVALB	GOMF_GTP_DEPENDENT_PROTEIN_BINDING	0.0033583	0.0214691	-1.76278	21
GABA_PTHLH-PVALB	GOBP_NADH_METABOLIC_PROCESS	0.00174613	0.0118763	-1.76267	37
GABA_PTHLH-PVALB	GOBP_CAMP_PKA_SIGNAL_TRANSDUCTION	0.00434102	0.0240395	-1.76251	26
GABA_PTHLH-PVALB	GOMF_EXTRACELLULAR_LIGAND_GATED_MONOATOMIC_ION_CHANNEL_ACTIVITY	0.000665216	0.0066152	-1.76118	58
GABA_PTHLH-PVALB	GOBP_CELLULAR_COMPONENT_MAINTENANCE	0.00118144	0.00879213	-1.76112	66
GABA_PTHLH-PVALB	GOBP_REGULATION_OF_APOPTOTIC_SIGNALING_PATHWAY	8.54e-07	3.01e-05	-1.76055	311
GABA_PTHLH-PVALB	GOMF_PHOSPHOLIPID_TRANSFER_ACTIVITY	0.00530388	0.0306256	-1.75996	25
GABA_PTHLH-PVALB	GOMF_SINGLE_STRANDED_DNA_BINDING	0.000267647	0.00348427	1.75971	112
GABA_PTHLH-PVALB	GOBP_NEURON_PROJECTION_EXTENSION_INVOLVED_IN_NEURON_PROJECTION_GUIDANCE	0.00660948	0.0331016	-1.75959	19
GABA_PTHLH-PVALB	GOBP_POSITIVE_REGULATION_OF_ESTABLISHMENT_OF_PROTEIN_LOCALIZATION	1.21e-06	4.16e-05	-1.75905	279
GABA_PTHLH-PVALB	GOBP_REGULATION_OF_RAC_PROTEIN_SIGNAL_TRANSDUCTION	0.0063133	0.0321899	-1.7589	27
GABA_PTHLH-PVALB	GOBP_RELAXATION_OF_CARDIAC_MUSCLE	0.00752215	0.0358133	-1.75871	16
GABA_PTHLH-PVALB	GOBP_CILIUM_MOVEMENT	5.33e-06	0.000131142	1.75853	196
GABA_PTHLH-PVALB	GOBP_CIRCADIAN_SLEEP_WAKE_CYCLE_SLEEP	0.00999988	0.043733	-1.75835	15
GABA_PTHLH-PVALB	GOBP_CHLORIDE_TRANSPORT	0.000226628	0.00248006	-1.75829	95
GABA_PTHLH-PVALB	GOBP_NEGATIVE_REGULATION_OF_EPITHELIAL_TO_MESENCHYMAL_TRANSITION	0.00408645	0.0230491	-1.75748	35
GABA_PTHLH-PVALB	GOBP_INTRACELLULAR_PH_REDUCTION	0.00140341	0.0101477	-1.7561	51
GABA_PTHLH-PVALB	GOBP_REGULATION_OF_EPITHELIAL_TO_MESENCHYMAL_TRANSITION	0.000294809	0.00310349	-1.75543	82
GABA_PTHLH-PVALB	GOBP_GRANULOCYTE_MIGRATION	0.000315488	0.00327998	-1.75533	77
GABA_PTHLH-PVALB	GOMF_CALCIUM_CHANNEL_REGULATOR_ACTIVITY	0.00325935	0.0210243	-1.75416	46
GABA_PTHLH-PVALB	GOCC_COPI_COATED_VESICLE_MEMBRANE	0.0061306	0.0205782	-1.75388	17
GABA_PTHLH-PVALB	GOBP_REGULATION_OF_PROTEIN_LOCALIZATION_TO_MEMBRANE	2.62e-05	0.000463496	-1.75367	175
GABA_PTHLH-PVALB	GOCC_CHLORIDE_CHANNEL_COMPLEX	0.00162589	0.00695623	-1.75351	42
GABA_PTHLH-PVALB	GOBP_SLEEP	0.0104757	0.0453412	-1.75258	18
GABA_PTHLH-PVALB	GOBP_MITOPHAGY	0.000134428	0.00168385	-1.75251	91
GABA_PTHLH-PVALB	GOBP_NEGATIVE_REGULATION_OF_ORGANIC_ACID_TRANSPORT	0.0104757	0.0453412	-1.75242	18
GABA_PTHLH-PVALB	GOBP_CARDIAC_ATRIUM_MORPHOGENESIS	0.00627102	0.0320635	-1.75227	17
GABA_PTHLH-PVALB	GOBP_REGULATION_OF_HEART_CONTRACTION	7.19e-05	0.00104243	-1.75193	158
GABA_PTHLH-PVALB	GOBP_GLUTAMATE_SECRETION	0.00643355	0.0326667	-1.75172	27
GABA_PTHLH-PVALB	GOBP_POSITIVE_REGULATION_OF_PROTEASOMAL_PROTEIN_CATABOLIC_PROCESS	0.000182261	0.00212117	-1.75162	105
GABA_PTHLH-PVALB	GOBP_REGULATION_OF_AXONOGENESIS	9.42e-05	0.00128418	-1.75127	132
GABA_PTHLH-PVALB	GOBP_ERK1_AND_ERK2_CASCADE	2.44e-06	7.22e-05	-1.75058	228
GABA_PTHLH-PVALB	GOBP_TYPE_2_MITOPHAGY	0.0107946	0.0463382	-1.75046	15
GABA_PTHLH-PVALB	GOMF_OXIDOREDUCTASE_ACTIVITY_ACTING_ON_NAD_P_H_QUINONE_OR_SIMILAR_COMPOUND_AS_ACCEPTOR	0.0018874	0.0139318	-1.74922	55
GABA_PTHLH-PVALB	GOBP_MONOATOMIC_ION_HOMEOSTASIS	1.73e-08	1.23e-06	-1.74764	493
GABA_PTHLH-PVALB	GOBP_CRISTAE_FORMATION	0.00720149	0.0350141	-1.7476	20
GABA_PTHLH-PVALB	GOBP_MACROAUTOPHAGY	2.31e-07	1.1e-05	-1.74755	364
GABA_PTHLH-PVALB	GOBP_MITOCHONDRION_LOCALIZATION	0.0015005	0.0106606	-1.74714	54
GABA_PTHLH-PVALB	GOCC_POTASSIUM_CHANNEL_COMPLEX	0.000660743	0.00337401	-1.74674	85
GABA_PTHLH-PVALB	GOBP_NEGATIVE_REGULATION_OF_CATALYTIC_ACTIVITY	7.82e-05	0.00112458	-1.74664	148
GABA_PTHLH-PVALB	GOBP_NEURON_MATURATION	0.00291778	0.0177116	-1.7458	47
GABA_PTHLH-PVALB	GOBP_NEGATIVE_REGULATION_OF_CELL_PROJECTION_ORGANIZATION	4.11e-05	0.000660845	-1.74574	166
GABA_PTHLH-PVALB	GOBP_PROTEIN_LOCALIZATION_TO_POSTSYNAPSE	0.0016584	0.0114495	-1.74553	51
GABA_PTHLH-PVALB	GOBP_MEMORY	0.000134579	0.00168385	-1.7454	115
GABA_PTHLH-PVALB	GOBP_TYPE_B_PANCREATIC_CELL_DEVELOPMENT	0.006665	0.0333341	-1.74519	17
GABA_PTHLH-PVALB	GOBP_NEGATIVE_REGULATION_OF_ION_TRANSMEMBRANE_TRANSPORTER_ACTIVITY	0.00720149	0.0350141	-1.74409	20
GABA_PTHLH-PVALB	GOBP_GLYCEROLIPID_CATABOLIC_PROCESS	0.00214711	0.0139618	1.74376	50
GABA_PTHLH-PVALB	GOMF_GROWTH_FACTOR_ACTIVITY	0.000417371	0.00466934	-1.74319	94
GABA_PTHLH-PVALB	GOBP_LEUKOCYTE_CHEMOTAXIS	0.000124682	0.00160152	-1.74302	131
GABA_PTHLH-PVALB	GOBP_POSITIVE_REGULATION_OF_CELL_GROWTH	8.22e-05	0.00115651	-1.74248	137
GABA_PTHLH-PVALB	GOBP_RECEPTOR_INTERNALIZATION	0.000311904	0.00325766	-1.74222	117
GABA_PTHLH-PVALB	GOBP_NEGATIVE_REGULATION_OF_MOLECULAR_FUNCTION	1.3e-06	4.32e-05	-1.74222	290
GABA_PTHLH-PVALB	GOBP_SENSORY_ORGAN_MORPHOGENESIS	1.09e-05	0.000240781	-1.74212	213
GABA_PTHLH-PVALB	GOMF_BHLH_TRANSCRIPTION_FACTOR_BINDING	0.00708698	0.0384686	1.74211	23
GABA_PTHLH-PVALB	GOBP_REGULATION_OF_POSTSYNAPTIC_NEUROTRANSMITTER_RECEPTOR_INTERNALIZATION	0.00804552	0.0373353	-1.7418	25
GABA_PTHLH-PVALB	GOBP_MICROTUBULE_BUNDLE_FORMATION	0.000151185	0.00184748	1.74158	116
GABA_PTHLH-PVALB	GOBP_GLYCOSAMINOGLYCAN_BIOSYNTHETIC_PROCESS	0.00340588	0.0201115	-1.74144	40
GABA_PTHLH-PVALB	GOBP_REGULATION_OF_ANIMAL_ORGAN_FORMATION	0.0116469	0.0487415	-1.74097	18
GABA_PTHLH-PVALB	GOBP_POLYSACCHARIDE_BIOSYNTHETIC_PROCESS	0.00137098	0.00995252	-1.74069	49
GABA_PTHLH-PVALB	GOCC_SYNAPTIC_CLEFT	0.00598452	0.0204944	-1.74043	18
GABA_PTHLH-PVALB	GOBP_SPERM_FLAGELLUM_ASSEMBLY	0.00371165	0.0214282	1.7399	49
GABA_PTHLH-PVALB	GOBP_POSITIVE_REGULATION_OF_PROTEIN_TRANSPORT	8.55e-06	0.000202147	-1.73971	210
GABA_PTHLH-PVALB	GOCC_CUL2_RING_UBIQUITIN_LIGASE_COMPLEX	0.00650238	0.0216746	-1.7394	22
GABA_PTHLH-PVALB	GOBP_PANCREAS_DEVELOPMENT	0.00185684	0.0124219	-1.7389	51
GABA_PTHLH-PVALB	GOBP_CHROMOSOME_ORGANIZATION_INVOLVED_IN_MEIOTIC_CELL_CYCLE	0.00167574	0.0115475	1.73878	59
GABA_PTHLH-PVALB	GOBP_SEMI_LUNAR_VALVE_DEVELOPMENT	0.00372169	0.0214524	-1.7381	30
GABA_PTHLH-PVALB	GOBP_POSITIVE_REGULATION_OF_PROTEIN_UBIQUITINATION	0.000301626	0.00315932	-1.73794	95
GABA_PTHLH-PVALB	GOMF_RECEPTOR_TYROSINE_KINASE_BINDING	0.000731498	0.00689148	-1.73757	68
GABA_PTHLH-PVALB	GOBP_MONOAMINE_TRANSPORT	0.00112162	0.00856774	-1.73697	52
GABA_PTHLH-PVALB	GOBP_POST_TRANSLATIONAL_PROTEIN_TARGETING_TO_ENDOPLASMIC_RETICULUM_MEMBRANE	0.00935359	0.041738	-1.73682	16
GABA_PTHLH-PVALB	GOBP_REGULATION_OF_NEURON_APOPTOTIC_PROCESS	1.9e-05	0.000360275	-1.73679	208
GABA_PTHLH-PVALB	GOCC_ROUGH_ENDOPLASMIC_RETICULUM	0.00374481	0.013704	-1.73671	55
GABA_PTHLH-PVALB	GOBP_GLAND_MORPHOGENESIS	0.000417973	0.00408611	-1.73621	94
GABA_PTHLH-PVALB	GOBP_POSTSYNAPTIC_DENSITY_ORGANIZATION	0.0030767	0.0185819	-1.7362	41
GABA_PTHLH-PVALB	GOMF_CYCLIC_NUCLEOTIDE_PHOSPHODIESTERASE_ACTIVITY	0.00671656	0.036993	-1.73587	25
GABA_PTHLH-PVALB	GOBP_FIBROBLAST_GROWTH_FACTOR_RECEPTOR_SIGNALING_PATHWAY	0.00156044	0.0109171	-1.73537	66
GABA_PTHLH-PVALB	GOMF_OXIDOREDUCTASE_ACTIVITY_ACTING_ON_THE_CH_CH_GROUP_OF_DONORS_NAD_OR_NADP_AS_ACCEPTOR	0.00739737	0.0398234	1.73528	31
GABA_PTHLH-PVALB	GOBP_POSITIVE_REGULATION_OF_POTASSIUM_ION_TRANSPORT	0.00442348	0.0244224	-1.73527	29
GABA_PTHLH-PVALB	GOBP_HEART_PROCESS	1.81e-05	0.000348103	-1.73504	198
GABA_PTHLH-PVALB	GOCC_CYTOPLASMIC_SIDE_OF_PLASMA_MEMBRANE	0.000144303	0.000946824	-1.73425	134
GABA_PTHLH-PVALB	GOBP_LUNG_MORPHOGENESIS	0.00265059	0.0164696	-1.73391	48
GABA_PTHLH-PVALB	GOCC_ORGANELLE_ENVELOPE_LUMEN	0.000637662	0.00329116	-1.73384	93
GABA_PTHLH-PVALB	GOBP_NEGATIVE_REGULATION_OF_EPITHELIAL_CELL_DIFFERENTIATION	0.00419099	0.023421	-1.73332	28
GABA_PTHLH-PVALB	GOCC_NEUROMUSCULAR_JUNCTION	0.00163761	0.00695623	-1.73327	69
GABA_PTHLH-PVALB	GOBP_RESPONSE_TO_AMINE	0.00262202	0.0163475	-1.7331	42
GABA_PTHLH-PVALB	GOBP_NEGATIVE_REGULATION_OF_LOCOMOTION	6.03e-06	0.000147388	-1.73271	257
GABA_PTHLH-PVALB	GOBP_MELANOCYTE_DIFFERENTIATION	0.00558366	0.0293683	-1.73254	21
GABA_PTHLH-PVALB	GOBP_CHEMICAL_SYNAPTIC_TRANSMISSION_POSTSYNAPTIC	0.000286861	0.0030394	-1.73127	105
GABA_PTHLH-PVALB	GOMF_CYTOKINE_RECEPTOR_ACTIVITY	0.00249461	0.0171744	1.73103	61
GABA_PTHLH-PVALB	GOMF_PROTEIN_TYROSINE_KINASE_BINDING	0.000399619	0.00454171	-1.73004	98
GABA_PTHLH-PVALB	GOBP_FOREBRAIN_NEURON_DEVELOPMENT	0.00218093	0.014101	-1.7291	32
GABA_PTHLH-PVALB	GOBP_REGULATION_OF_HORMONE_SECRETION	2.05e-05	0.000381882	-1.7285	198
GABA_PTHLH-PVALB	GOBP_REGULATION_OF_RECEPTOR_INTERNALIZATION	0.000953861	0.00756895	-1.72849	64
GABA_PTHLH-PVALB	GOBP_GLAND_DEVELOPMENT	7.25e-07	2.58e-05	-1.72834	322
GABA_PTHLH-PVALB	GOMF_PHOSPHATASE_ACTIVITY	5.28e-07	1.99e-05	-1.72738	354
GABA_PTHLH-PVALB	GOBP_REGULATION_OF_DENDRITIC_SPINE_DEVELOPMENT	0.00193452	0.0128944	-1.72718	53
GABA_PTHLH-PVALB	GOBP_POSITIVE_REGULATION_OF_NEUROTRANSMITTER_TRANSPORT	0.0034315	0.02016	-1.72675	23
GABA_PTHLH-PVALB	GOBP_WATER_TRANSPORT	0.01126	0.0476115	1.726	16
GABA_PTHLH-PVALB	GOBP_NEURON_FATE_SPECIFICATION	0.00824872	0.0379206	-1.72592	17
GABA_PTHLH-PVALB	GOBP_GLYCEROPHOSPHOLIPID_CATABOLIC_PROCESS	0.00604363	0.0312937	1.7247	27
GABA_PTHLH-PVALB	GOMF_ALCOHOL_BINDING	0.000815397	0.0072978	-1.72466	77
GABA_PTHLH-PVALB	GOMF_NUCLEASE_ACTIVITY	2.54e-05	0.000596613	1.72415	192
GABA_PTHLH-PVALB	GOBP_REGULATION_OF_AXON_EXTENSION	0.000567696	0.00515361	-1.72368	77
GABA_PTHLH-PVALB	GOMF_HISTONE_H3_READER_ACTIVITY	0.00391433	0.0237513	1.72356	56
GABA_PTHLH-PVALB	GOBP_GLUTAMATE_RECEPTOR_SIGNALING_PATHWAY	0.00382066	0.0217831	-1.72338	55
GABA_PTHLH-PVALB	GOBP_POSITIVE_REGULATION_OF_ORGANIC_ACID_TRANSPORT	0.00509462	0.027466	-1.72246	29
GABA_PTHLH-PVALB	GOBP_VESICLE_DOCKING_INVOLVED_IN_EXOCYTOSIS	0.00238177	0.0152383	-1.72245	38
GABA_PTHLH-PVALB	GOBP_NEGATIVE_REGULATION_OF_POST_TRANSLATIONAL_PROTEIN_MODIFICATION	0.000858258	0.00694564	-1.7224	83
GABA_PTHLH-PVALB	GOMF_3_5_EXONUCLEASE_ACTIVITY	0.00215168	0.0151227	1.72227	55
GABA_PTHLH-PVALB	GOBP_RESPONSE_TO_INCREASED_OXYGEN_LEVELS	0.00648081	0.0327367	-1.72227	22
GABA_PTHLH-PVALB	GOBP_ANTIMICROBIAL_HUMORAL_IMMUNE_RESPONSE_MEDIATED_BY_ANTIMICROBIAL_PEPTIDE	0.00382817	0.021792	-1.72219	31
GABA_PTHLH-PVALB	GOCC_AMPA_GLUTAMATE_RECEPTOR_COMPLEX	0.00588779	0.0203319	-1.72142	28
GABA_PTHLH-PVALB	GOCC_PRESYNAPTIC_CYTOSOL	0.00904649	0.0287571	-1.72107	27
GABA_PTHLH-PVALB	GOBP_INTRA_GOLGI_VESICLE_MEDIATED_TRANSPORT	0.00226995	0.0145993	-1.72106	32
GABA_PTHLH-PVALB	GOBP_PROTEASOME_MEDIATED_UBIQUITIN_DEPENDENT_PROTEIN_CATABOLIC_PROCESS	5.81e-07	2.2e-05	-1.72096	416
GABA_PTHLH-PVALB	GOMF_AMINO_ACID_MONOATOMIC_CATION_SYMPORTER_ACTIVITY	0.00924166	0.0476045	-1.72029	20
GABA_PTHLH-PVALB	GOBP_GLYCOPROTEIN_METABOLIC_PROCESS	1.33e-06	4.34e-05	-1.71991	342
GABA_PTHLH-PVALB	GOBP_PURINE_CONTAINING_COMPOUND_BIOSYNTHETIC_PROCESS	1.35e-05	0.000281385	-1.71862	241
GABA_PTHLH-PVALB	GOBP_CIRCADIAN_SLEEP_WAKE_CYCLE	0.0095612	0.0424351	-1.71813	19
GABA_PTHLH-PVALB	GOBP_PROTEIN_TRANSMEMBRANE_TRANSPORT	0.000864532	0.006981	-1.71687	74
GABA_PTHLH-PVALB	GOCC_ENZYME_ACTIVATOR_COMPLEX	0.00677273	0.0224201	-1.7159	16
GABA_PTHLH-PVALB	GOMF_PROTEIN_SERINE_THREONINE_KINASE_INHIBITOR_ACTIVITY	0.00374354	0.0229262	-1.71587	49
GABA_PTHLH-PVALB	GOMF_PHOSPHORUS_OXYGEN_LYASE_ACTIVITY	0.00709198	0.0384686	-1.71586	37
GABA_PTHLH-PVALB	GOBP_PEPTIDYL_CYSTEINE_MODIFICATION	0.00968954	0.0426433	-1.71564	19
GABA_PTHLH-PVALB	GOBP_POSITIVE_REGULATION_OF_PEPTIDE_SECRETION	0.00036479	0.00369426	-1.71545	90
GABA_PTHLH-PVALB	GOBP_NEGATIVE_REGULATION_OF_MAPK_CASCADE	0.000158964	0.0019233	-1.71501	137
GABA_PTHLH-PVALB	GOBP_NEGATIVE_REGULATION_OF_CALCIUM_ION_TRANSMEMBRANE_TRANSPORT	0.0054607	0.0289709	-1.71464	29
GABA_PTHLH-PVALB	GOBP_DEPHOSPHORYLATION	9.05e-05	0.00124247	-1.71457	141
GABA_PTHLH-PVALB	GOBP_NEGATIVE_REGULATION_OF_NUCLEOCYTOPLASMIC_TRANSPORT	0.00426632	0.0236974	-1.71437	30
GABA_PTHLH-PVALB	GOMF_CHLORIDE_CHANNEL_ACTIVITY	0.00124512	0.0101308	-1.71426	66
GABA_PTHLH-PVALB	GOBP_REGULATION_OF_SYNAPTIC_VESICLE_ENDOCYTOSIS	0.00374063	0.021494	-1.71264	23
GABA_PTHLH-PVALB	GOBP_MALE_MEIOTIC_NUCLEAR_DIVISION	0.00351356	0.0204781	1.71231	46
GABA_PTHLH-PVALB	GOBP_ACTION_POTENTIAL	0.000156313	0.0019038	-1.71133	147
GABA_PTHLH-PVALB	GOCC_INTRACILIARY_TRANSPORT_PARTICLE	0.0149429	0.0424414	1.71108	22
GABA_PTHLH-PVALB	GOCC_ENDOPLASMIC_RETICULUM_PROTEIN_CONTAINING_COMPLEX	0.000495381	0.00264203	-1.71107	113
GABA_PTHLH-PVALB	GOBP_LONG_CHAIN_FATTY_ACYL_COA_METABOLIC_PROCESS	0.00374063	0.021494	-1.71102	23
GABA_PTHLH-PVALB	GOBP_REGULATION_OF_OLIGODENDROCYTE_DIFFERENTIATION	0.00256667	0.0161381	-1.71061	32
GABA_PTHLH-PVALB	GOBP_RECOMBINATIONAL_REPAIR	3.27e-05	0.000554572	1.71046	184
GABA_PTHLH-PVALB	GOBP_NEGATIVE_REGULATION_OF_DNA_REPLICATION	0.00704377	0.0346146	1.71031	20
GABA_PTHLH-PVALB	GOMF_CELL_ADHESION_MOLECULE_BINDING	2.32e-08	2.12e-06	-1.7098	480
GABA_PTHLH-PVALB	GOMF_SIGNAL_SEQUENCE_BINDING	0.00931899	0.04766	-1.7094	44
GABA_PTHLH-PVALB	GOBP_BENZENE_CONTAINING_COMPOUND_METABOLIC_PROCESS	0.00730957	0.0352848	1.70907	20
GABA_PTHLH-PVALB	GOBP_RESPONSE_TO_ALKALOID	0.00123983	0.00916219	-1.70871	78
GABA_PTHLH-PVALB	GOCC_PIGMENT_GRANULE	0.00140381	0.00641744	-1.70852	104
GABA_PTHLH-PVALB	GOBP_AMINO_ACID_TRANSMEMBRANE_TRANSPORT	0.000491598	0.00469322	-1.70792	86
GABA_PTHLH-PVALB	GOBP_EXCITATORY_SYNAPSE_ASSEMBLY	0.00306718	0.0185549	-1.70765	38
GABA_PTHLH-PVALB	GOBP_ORGANELLE_MEMBRANE_FUSION	0.000211011	0.00234414	-1.70754	125
GABA_PTHLH-PVALB	GOCC_EXTRINSIC_COMPONENT_OF_MEMBRANE	0.000189914	0.00113948	-1.7064	146
GABA_PTHLH-PVALB	GOMF_ELECTRON_TRANSFER_ACTIVITY	0.000545957	0.0057486	-1.70603	105
GABA_PTHLH-PVALB	GOBP_REGULATION_OF_VESICLE_FUSION	0.00582678	0.0303854	-1.70495	29
GABA_PTHLH-PVALB	GOBP_POSITIVE_REGULATION_OF_CELL_PROJECTION_ORGANIZATION	4.48e-06	0.000119868	-1.70282	309
GABA_PTHLH-PVALB	GOBP_INORGANIC_ANION_TRANSMEMBRANE_TRANSPORT	0.000388283	0.00384715	-1.70245	99
GABA_PTHLH-PVALB	GOBP_LUNG_CELL_DIFFERENTIATION	0.00783866	0.0366537	-1.70232	22
GABA_PTHLH-PVALB	GOBP_DE_NOVO_POST_TRANSLATIONAL_PROTEIN_FOLDING	0.00489648	0.026643	-1.70177	31
GABA_PTHLH-PVALB	GOBP_DEVELOPMENTAL_GROWTH_INVOLVED_IN_MORPHOGENESIS	2.31e-05	0.000423649	-1.70145	214
GABA_PTHLH-PVALB	GOBP_NEGATIVE_REGULATION_OF_SMALL_GTPASE_MEDIATED_SIGNAL_TRANSDUCTION	0.00131463	0.00960048	-1.70131	62
GABA_PTHLH-PVALB	GOBP_HIPPOCAMPUS_DEVELOPMENT	0.000779553	0.00656975	-1.70078	81
GABA_PTHLH-PVALB	GOBP_POSITIVE_REGULATION_OF_INSULIN_SECRETION	0.00152655	0.010729	-1.7	76
GABA_PTHLH-PVALB	GOBP_NEURON_PROJECTION_ORGANIZATION	0.000596861	0.00534985	-1.69998	87
GABA_PTHLH-PVALB	GOBP_DE_NOVO_PROTEIN_FOLDING	0.0072607	0.0351157	-1.69996	36
GABA_PTHLH-PVALB	GOBP_REGULATION_OF_DEVELOPMENTAL_GROWTH	1.79e-05	0.000348031	-1.69935	260
GABA_PTHLH-PVALB	GOBP_POSITIVE_REGULATION_OF_TRANSMEMBRANE_TRANSPORT	0.000147118	0.00181236	-1.69928	143
GABA_PTHLH-PVALB	GOBP_PHOSPHOLIPID_CATABOLIC_PROCESS	0.00588742	0.0306581	1.69891	43
GABA_PTHLH-PVALB	GOBP_PHENOL_CONTAINING_COMPOUND_METABOLIC_PROCESS	0.000521591	0.00486552	-1.69865	93
GABA_PTHLH-PVALB	GOBP_MITOTIC_DNA_INTEGRITY_CHECKPOINT_SIGNALING	0.00214299	0.0139618	1.69764	66
GABA_PTHLH-PVALB	GOCC_RNA_POLYMERASE_II_CORE_COMPLEX	0.0084184	0.0271197	-1.69746	16
GABA_PTHLH-PVALB	GOCC_SPLICEOSOMAL_COMPLEX	3.44e-05	0.000279571	1.69718	194
GABA_PTHLH-PVALB	GOBP_RIBONUCLEOSIDE_MONOPHOSPHATE_CATABOLIC_PROCESS	0.0114192	0.0481182	1.69675	15
GABA_PTHLH-PVALB	GOCC_SECRETORY_GRANULE_MEMBRANE	3.97e-05	0.000307463	-1.69464	239
GABA_PTHLH-PVALB	GOCC_ALPHA_KETOACID_DEHYDROGENASE_COMPLEX	0.0124481	0.0368833	-1.69404	17
GABA_PTHLH-PVALB	GOBP_NUCLEOSIDE_MONOPHOSPHATE_CATABOLIC_PROCESS	0.0116848	0.0488442	1.69379	18
GABA_PTHLH-PVALB	GOBP_MRNA_PROCESSING	1.61e-08	1.18e-06	1.6916	471
GABA_PTHLH-PVALB	GOBP_NUCLEOTIDE_METABOLIC_PROCESS	3.93e-07	1.68e-05	-1.69153	449
GABA_PTHLH-PVALB	GOBP_REGULATION_OF_EPITHELIAL_CELL_MIGRATION	0.00176485	0.0119663	-1.69148	60
GABA_PTHLH-PVALB	GOBP_REGULATION_OF_MITOCHONDRIAL_MEMBRANE_POTENTIAL	0.00214797	0.0139618	-1.69062	69
GABA_PTHLH-PVALB	GOBP_NEGATIVE_REGULATION_OF_INTRINSIC_APOPTOTIC_SIGNALING_PATHWAY	0.000546462	0.00505891	-1.69049	92
GABA_PTHLH-PVALB	GOCC_MITOCHONDRIAL_PROTEIN_CONTAINING_COMPLEX	0.000102585	0.00070344	-1.69046	175
GABA_PTHLH-PVALB	GOBP_REGULATION_OF_TRANSFERASE_ACTIVITY	1.62e-05	0.000322692	-1.69018	273
GABA_PTHLH-PVALB	GOBP_MUSCLE_SYSTEM_PROCESS	9.84e-07	3.43e-05	-1.68998	344
GABA_PTHLH-PVALB	GOBP_POSITIVE_REGULATION_OF_LYASE_ACTIVITY	0.0107563	0.0462823	-1.68971	17
GABA_PTHLH-PVALB	GOBP_INTRINSIC_APOPTOTIC_SIGNALING_PATHWAY	1.31e-05	0.000275984	-1.68947	271
GABA_PTHLH-PVALB	GOBP_REGULATION_OF_LYSOSOMAL_LUMEN_PH	0.00511351	0.0275041	-1.68908	30
GABA_PTHLH-PVALB	GOBP_CELL_COMMUNICATION_INVOLVED_IN_CARDIAC_CONDUCTION	0.00610614	0.0314398	-1.68868	44
GABA_PTHLH-PVALB	GOBP_POSITIVE_REGULATION_OF_MRNA_PROCESSING	0.00642257	0.0326562	1.68854	29
GABA_PTHLH-PVALB	GOBP_GLIOGENESIS	1.18e-05	0.000256721	-1.68838	286
GABA_PTHLH-PVALB	GOBP_RNA_SPLICING_VIA_TRANSESTERIFICATION_REACTIONS	1.32e-06	4.34e-05	1.68833	300
GABA_PTHLH-PVALB	GOBP_REPRODUCTIVE_BEHAVIOR	0.00809839	0.0374857	-1.68811	35
GABA_PTHLH-PVALB	GOBP_PROTEIN_TARGETING_TO_MITOCHONDRION	0.000545957	0.00505891	-1.68779	107
GABA_PTHLH-PVALB	GOCC_PLASMA_MEMBRANE_PROTEIN_COMPLEX	1.48e-07	2.21e-06	-1.68733	467
GABA_PTHLH-PVALB	GOMF_UNFOLDED_PROTEIN_BINDING	0.000805913	0.0072978	-1.68612	103
GABA_PTHLH-PVALB	GOCC_INNER_MITOCHONDRIAL_MEMBRANE_PROTEIN_COMPLEX	0.00295605	0.0113656	-1.68566	51
GABA_PTHLH-PVALB	GOMF_NUCLEIC_ACID_CONFORMATION_ISOMERASE_ACTIVITY	9.45e-05	0.00153185	1.68522	159
GABA_PTHLH-PVALB	GOBP_REGULATION_OF_DNA_REPLICATION	0.000752765	0.00640287	1.68513	99
GABA_PTHLH-PVALB	GOBP_RESPONSE_TO_METAL_ION	1.19e-05	0.000256911	-1.68478	268
GABA_PTHLH-PVALB	GOMF_GROWTH_FACTOR_RECEPTOR_BINDING	0.00069156	0.00669131	-1.68469	96
GABA_PTHLH-PVALB	GOBP_POSITIVE_REGULATION_OF_LEUKOCYTE_CHEMOTAXIS	0.00196349	0.0129697	-1.68445	58
GABA_PTHLH-PVALB	GOBP_EPITHELIAL_CELL_PROLIFERATION	4e-06	0.000110171	-1.68274	319
GABA_PTHLH-PVALB	GOBP_ASPARTATE_TRANSMEMBRANE_TRANSPORT	0.0108883	0.0464829	-1.68226	17
GABA_PTHLH-PVALB	GOBP_PHOSPHOLIPASE_C_ACTIVATING_G_PROTEIN_COUPLED_RECEPTOR_SIGNALING_PATHWAY	0.000607126	0.0054286	-1.68136	103
GABA_PTHLH-PVALB	GOBP_AMIDE_TRANSPORT	2.47e-05	0.000441833	-1.68075	250
GABA_PTHLH-PVALB	GOBP_NEGATIVE_REGULATION_OF_PROTEIN_MODIFICATION_PROCESS	6.62e-05	0.000985972	-1.68032	197
GABA_PTHLH-PVALB	GOBP_NEUROTROPHIN_SIGNALING_PATHWAY	0.00890247	0.0401927	-1.68018	35
GABA_PTHLH-PVALB	GOMF_IMMUNE_RECEPTOR_ACTIVITY	0.00174165	0.0132662	1.67894	78
GABA_PTHLH-PVALB	GOBP_GOLGI_VESICLE_TRANSPORT	1.44e-05	0.000293993	-1.67859	293
GABA_PTHLH-PVALB	GOCC_NEUROTRANSMITTER_RECEPTOR_COMPLEX	0.00160821	0.00695441	-1.67837	52
GABA_PTHLH-PVALB	GOCC_GOLGI_ASSOCIATED_VESICLE_MEMBRANE	0.00160821	0.00695441	-1.67766	52
GABA_PTHLH-PVALB	GOMF_PHOSPHORIC_ESTER_HYDROLASE_ACTIVITY	3.67e-07	1.74e-05	-1.67735	439
GABA_PTHLH-PVALB	GOCC_LYSOSOMAL_LUMEN	0.00290309	0.0113291	-1.677	78
GABA_PTHLH-PVALB	GOBP_AMMONIUM_ION_METABOLIC_PROCESS	0.00817913	0.0377166	-1.67676	21
GABA_PTHLH-PVALB	GOBP_POSITIVE_REGULATION_OF_STEM_CELL_POPULATION_MAINTENANCE	0.00600158	0.0312082	1.67666	47
GABA_PTHLH-PVALB	GOBP_ENDOCYTIC_RECYCLING	0.000976595	0.00766638	-1.67656	85
GABA_PTHLH-PVALB	GOBP_POSITIVE_REGULATION_OF_MACROAUTOPHAGY	0.000824322	0.00679093	-1.67645	87
GABA_PTHLH-PVALB	GOBP_REGULATION_OF_PROTEOLYSIS	8.71e-06	0.000203466	-1.6764	327
GABA_PTHLH-PVALB	GOBP_MAMMARY_GLAND_EPITHELIUM_DEVELOPMENT	0.00327276	0.0194456	-1.67598	53
GABA_PTHLH-PVALB	GOBP_POSITIVE_REGULATION_OF_NEUROTRANSMITTER_SECRETION	0.0118121	0.0492081	-1.67514	17
GABA_PTHLH-PVALB	GOBP_POSITIVE_REGULATION_OF_SYNAPSE_ASSEMBLY	0.00285956	0.0174719	-1.67467	57
GABA_PTHLH-PVALB	GOBP_DNA_METHYLATION_DEPENDENT_CONSTITUTIVE_HETEROCHROMATIN_FORMATION	0.00860265	0.0391768	1.67425	32
GABA_PTHLH-PVALB	GOMF_COPPER_ION_BINDING	0.00634867	0.0355804	-1.67401	42
GABA_PTHLH-PVALB	GOBP_ENDOSOMAL_TRANSPORT	1.88e-05	0.000358727	-1.67362	280
GABA_PTHLH-PVALB	GOBP_REGULATION_OF_CIRCADIAN_RHYTHM	0.00076292	0.00645927	-1.67326	102
GABA_PTHLH-PVALB	GOBP_SIGNAL_TRANSDUCTION_IN_ABSENCE_OF_LIGAND	0.00316895	0.0189494	-1.67302	56
GABA_PTHLH-PVALB	GOBP_CHROMOSOME_CONDENSATION	0.00464471	0.0254903	1.67283	34
GABA_PTHLH-PVALB	GOCC_ADHERENS_JUNCTION	0.000154821	0.000965116	-1.67236	171
GABA_PTHLH-PVALB	GOBP_CARDIAC_CONDUCTION	0.00169333	0.0116468	-1.67224	80
GABA_PTHLH-PVALB	GOBP_HEART_GROWTH	0.00313628	0.0188392	-1.67136	66
GABA_PTHLH-PVALB	GOBP_FEAR_RESPONSE	0.00609662	0.0314349	-1.6712	47
GABA_PTHLH-PVALB	GOBP_REGULATION_OF_CALCIUM_ION_TRANSPORT	9.23e-05	0.00126324	-1.67108	177
GABA_PTHLH-PVALB	GOBP_METANEPHROS_DEVELOPMENT	0.00723064	0.0350888	-1.6709	55
GABA_PTHLH-PVALB	GOBP_MESENCHYME_DEVELOPMENT	3.71e-05	0.000618829	-1.67071	233
GABA_PTHLH-PVALB	GOBP_CELL_CELL_ADHESION_VIA_PLASMA_MEMBRANE_ADHESION_MOLECULES	5.09e-05	0.000790805	-1.67061	224
GABA_PTHLH-PVALB	GOBP_POSITIVE_REGULATION_OF_MAPK_CASCADE	5.27e-06	0.000130463	-1.67023	342
GABA_PTHLH-PVALB	GOBP_TAXIS	1.06e-05	0.00023781	-1.66929	292
GABA_PTHLH-PVALB	GOBP_ATRIOVENTRICULAR_VALVE_DEVELOPMENT	0.00907307	0.0407621	-1.66895	22
GABA_PTHLH-PVALB	GOBP_RNA_SPLICING	1.41e-07	7.07e-06	1.66729	437
GABA_PTHLH-PVALB	GOBP_HEPARAN_SULFATE_PROTEOGLYCAN_BIOSYNTHETIC_PROCESS	0.00622282	0.0319061	-1.66693	33
GABA_PTHLH-PVALB	GOBP_POSITIVE_REGULATION_OF_CHEMOTAXIS	0.00133847	0.00975516	-1.66581	97
GABA_PTHLH-PVALB	GOMF_PHOSPHOLIPID_TRANSPORTER_ACTIVITY	0.00308166	0.0200588	-1.66556	69
GABA_PTHLH-PVALB	GOCC_CALYX_OF_HELD	0.00826359	0.0268008	-1.66555	20
GABA_PTHLH-PVALB	GOBP_DENDRITE_EXTENSION	0.00902786	0.0406088	-1.66513	34
GABA_PTHLH-PVALB	GOBP_AMINE_BIOSYNTHETIC_PROCESS	0.00709771	0.0346474	-1.6649	31
GABA_PTHLH-PVALB	GOBP_RETROGRADE_VESICLE_MEDIATED_TRANSPORT_GOLGI_TO_ENDOPLASMIC_RETICULUM	0.00410559	0.0230491	-1.66376	50
GABA_PTHLH-PVALB	GOBP_NEURON_APOPTOTIC_PROCESS	6.48e-05	0.000973558	-1.66335	255
GABA_PTHLH-PVALB	GOBP_NEUTROPHIL_MIGRATION	0.00248745	0.0158041	-1.66268	60
GABA_PTHLH-PVALB	GOCC_ENDOSOME_MEMBRANE	1.07e-06	1.17e-05	-1.66211	495
GABA_PTHLH-PVALB	GOBP_REGULATION_OF_PROTEIN_SERINE_THREONINE_KINASE_ACTIVITY	0.000495814	0.00471603	-1.66185	114
GABA_PTHLH-PVALB	GOBP_OLIGODENDROCYTE_DIFFERENTIATION	0.000756334	0.00641833	-1.66116	92
GABA_PTHLH-PVALB	GOCC_SWI_SNF_SUPERFAMILY_TYPE_COMPLEX	0.00114768	0.00556452	1.6608	94
GABA_PTHLH-PVALB	GOMF_TRANSPORTER_INHIBITOR_ACTIVITY	0.00822468	0.0428061	-1.66053	41
GABA_PTHLH-PVALB	GOBP_SECRETORY_GRANULE_ORGANIZATION	0.00257083	0.0161381	-1.65986	60
GABA_PTHLH-PVALB	GOBP_NEUTROPHIL_CHEMOTAXIS	0.00568672	0.0297397	-1.65861	46
GABA_PTHLH-PVALB	GOBP_NEGATIVE_REGULATION_OF_NEURON_PROJECTION_DEVELOPMENT	0.00129064	0.00944409	-1.6585	118
GABA_PTHLH-PVALB	GOBP_REGULATION_OF_NEURON_MIGRATION	0.00383417	0.0217924	-1.65721	49
GABA_PTHLH-PVALB	GOBP_INORGANIC_ION_HOMEOSTASIS	2.38e-06	7.16e-05	-1.65688	417
GABA_PTHLH-PVALB	GOBP_PURINE_NUCLEOTIDE_CATABOLIC_PROCESS	0.000714478	0.00611981	-1.65646	124
GABA_PTHLH-PVALB	GOBP_IMPORT_INTO_THE_MITOCHONDRION	0.00455861	0.0250553	-1.65591	50
GABA_PTHLH-PVALB	GOCC_LAMELLIPODIUM	0.000437194	0.0023847	-1.65559	179
GABA_PTHLH-PVALB	GOBP_AUTOPHAGY_OF_MITOCHONDRION	0.00096608	0.00763414	-1.65549	110
GABA_PTHLH-PVALB	GOCC_SEPTIN_CYTOSKELETON	0.00943112	0.029206	-1.65491	15
GABA_PTHLH-PVALB	GOBP_KIDNEY_MORPHOGENESIS	0.00291811	0.0177116	-1.65287	67
GABA_PTHLH-PVALB	GOBP_SULFUR_COMPOUND_BIOSYNTHETIC_PROCESS	0.000321807	0.00332322	-1.65287	141
GABA_PTHLH-PVALB	GOBP_MITOCHONDRIAL_DNA_METABOLIC_PROCESS	0.0053761	0.0285635	1.65235	23
GABA_PTHLH-PVALB	GOBP_POSITIVE_REGULATION_OF_PROTEIN_LOCALIZATION	2.57e-06	7.47e-05	-1.65203	436
GABA_PTHLH-PVALB	GOBP_REGULATION_OF_PRESYNAPTIC_MEMBRANE_POTENTIAL	0.0118976	0.0494517	-1.6519	26
GABA_PTHLH-PVALB	GOCC_PHOSPHATASE_COMPLEX	0.0061238	0.0205782	-1.65188	54
GABA_PTHLH-PVALB	GOBP_INORGANIC_ANION_TRANSPORT	0.00118236	0.00879213	-1.65124	128
GABA_PTHLH-PVALB	GOBP_CYTOSKELETON_DEPENDENT_INTRACELLULAR_TRANSPORT	0.000173536	0.00206553	-1.65004	201
GABA_PTHLH-PVALB	GOBP_NEGATIVE_REGULATION_OF_TRANSFERASE_ACTIVITY	0.000813616	0.00674823	-1.64918	91
GABA_PTHLH-PVALB	GOBP_CELL_GROWTH	2.89e-06	8.21e-05	-1.6491	424
GABA_PTHLH-PVALB	GOBP_INNER_MITOCHONDRIAL_MEMBRANE_ORGANIZATION	0.00508157	0.027436	-1.64907	45
GABA_PTHLH-PVALB	GOBP_SPERMATID_NUCLEUS_DIFFERENTIATION	0.0104616	0.0453412	-1.64906	21
GABA_PTHLH-PVALB	GOBP_POSITIVE_REGULATION_OF_PROTEOLYSIS	0.000208366	0.00233344	-1.64905	178
GABA_PTHLH-PVALB	GOBP_POSITIVE_REGULATION_OF_POST_TRANSLATIONAL_PROTEIN_MODIFICATION	0.00157176	0.0109754	-1.64857	118
GABA_PTHLH-PVALB	GOBP_DNA_RECOMBINATION	8.16e-06	0.000196124	1.64855	307
GABA_PTHLH-PVALB	GOBP_CALCINEURIN_MEDIATED_SIGNALING	0.00889745	0.0401927	-1.64796	44
GABA_PTHLH-PVALB	GOBP_NEGATIVE_REGULATION_OF_LYMPHOCYTE_APOPTOTIC_PROCESS	0.00925972	0.041412	-1.64758	28
GABA_PTHLH-PVALB	GOBP_DOUBLE_STRAND_BREAK_REPAIR	4.75e-06	0.000123615	1.6472	306
GABA_PTHLH-PVALB	GOBP_MESENCHYMAL_CELL_DIFFERENTIATION	0.000130741	0.00165846	-1.64671	194
GABA_PTHLH-PVALB	GOMF_ORGANIC_ACID_TRANSMEMBRANE_TRANSPORTER_ACTIVITY	0.000291318	0.00353531	-1.64636	152
GABA_PTHLH-PVALB	GOCC_ROUGH_ENDOPLASMIC_RETICULUM_MEMBRANE	0.0139257	0.040511	-1.64632	26
GABA_PTHLH-PVALB	GOCC_DENDRITIC_SHAFT	0.0108109	0.0328434	-1.6452	40
GABA_PTHLH-PVALB	GOMF_PROTEIN_TYROSINE_KINASE_ACTIVATOR_ACTIVITY	0.00825033	0.0428061	-1.64357	29
GABA_PTHLH-PVALB	GOBP_POSTSYNAPTIC_SPECIALIZATION_ORGANIZATION	0.00529478	0.0282132	-1.6435	50
GABA_PTHLH-PVALB	GOBP_MRNA_EXPORT_FROM_NUCLEUS	0.00362258	0.020947	1.64321	67
GABA_PTHLH-PVALB	GOBP_REGULATION_OF_CARDIAC_MUSCLE_CONTRACTION_BY_REGULATION_OF_THE_RELEASE_OF_SEQUESTERED_CALCIUM_ION	0.0112225	0.0475076	-1.64317	21
GABA_PTHLH-PVALB	GOMF_INORGANIC_ANION_TRANSMEMBRANE_TRANSPORTER_ACTIVITY	0.0014184	0.0111602	-1.64209	128
GABA_PTHLH-PVALB	GOBP_MESODERM_DEVELOPMENT	0.00123802	0.00916219	-1.64101	88
GABA_PTHLH-PVALB	GOBP_DOPAMINE_TRANSPORT	0.0108917	0.0464829	-1.64084	34
GABA_PTHLH-PVALB	GOBP_RESPONSE_TO_ACTIVITY	0.00409994	0.0230491	-1.64071	69
GABA_PTHLH-PVALB	GOMF_KINASE_REGULATOR_ACTIVITY	2.83e-05	0.000596613	-1.64045	266
GABA_PTHLH-PVALB	GOBP_PIGMENT_CELL_DIFFERENTIATION	0.00984131	0.0432075	-1.64012	31
GABA_PTHLH-PVALB	GOMF_PASSIVE_TRANSMEMBRANE_TRANSPORTER_ACTIVITY	4.37e-07	1.74e-05	-1.63981	480
GABA_PTHLH-PVALB	GOBP_POSITIVE_REGULATION_OF_SIGNAL_TRANSDUCTION_BY_P53_CLASS_MEDIATOR	0.00893964	0.0402613	-1.63978	30
GABA_PTHLH-PVALB	GOMF_ATPASE_BINDING	0.00264622	0.0177074	-1.63939	76
GABA_PTHLH-PVALB	GOBP_RECEPTOR_CLUSTERING	0.00350483	0.0204781	-1.63896	58
GABA_PTHLH-PVALB	GOBP_POTASSIUM_ION_TRANSPORT	0.000369122	0.0037074	-1.63826	179
GABA_PTHLH-PVALB	GOBP_RECEPTOR_MEDIATED_ENDOCYTOSIS	8.42e-05	0.00116942	-1.63806	221
GABA_PTHLH-PVALB	GOBP_PROTEIN_TRANSMEMBRANE_IMPORT_INTO_INTRACELLULAR_ORGANELLE	0.0073149	0.0352848	-1.63785	42
GABA_PTHLH-PVALB	GOBP_CILIUM_OR_FLAGELLUM_DEPENDENT_CELL_MOTILITY	0.000185527	0.00214555	1.63774	160
GABA_PTHLH-PVALB	GOBP_NEGATIVE_REGULATION_OF_MICROTUBULE_POLYMERIZATION_OR_DEPOLYMERIZATION	0.00628133	0.0320715	-1.63699	43
GABA_PTHLH-PVALB	GOBP_RECEPTOR_METABOLIC_PROCESS	0.00341907	0.0201243	-1.63614	70
GABA_PTHLH-PVALB	GOBP_REGULATION_OF_SYSTEM_PROCESS	4.71e-06	0.000123615	-1.6356	419
GABA_PTHLH-PVALB	GOBP_FATTY_ACYL_COA_METABOLIC_PROCESS	0.0068243	0.0338198	-1.63559	37
GABA_PTHLH-PVALB	GOBP_MODULATION_OF_EXCITATORY_POSTSYNAPTIC_POTENTIAL	0.00783846	0.0366537	-1.6353	47
GABA_PTHLH-PVALB	GOBP_REGULATION_OF_PROTEIN_POLYUBIQUITINATION	0.00776674	0.0364569	-1.63474	23
GABA_PTHLH-PVALB	GOBP_POSITIVE_REGULATION_OF_PROTEIN_CATABOLIC_PROCESS	0.000203716	0.002305	-1.63456	187
GABA_PTHLH-PVALB	GOBP_TISSUE_HOMEOSTASIS	0.000174237	0.00206716	-1.63423	206
GABA_PTHLH-PVALB	GOBP_OSTEOBLAST_DIFFERENTIATION	0.000187896	0.00216393	-1.63292	193
GABA_PTHLH-PVALB	GOBP_CELL_REDOX_HOMEOSTASIS	0.0110383	0.046938	-1.63229	41
GABA_PTHLH-PVALB	GOBP_CELLULAR_RESPONSE_TO_OXYGEN_LEVELS	0.000589685	0.00529849	-1.63218	146
GABA_PTHLH-PVALB	GOCC_GOLGI_STACK	0.00116043	0.00557005	-1.63204	133
GABA_PTHLH-PVALB	GOBP_MYELOID_LEUKOCYTE_MIGRATION	0.000446777	0.00432159	-1.63192	141
GABA_PTHLH-PVALB	GOBP_NEGATIVE_REGULATION_OF_PROTEIN_LOCALIZATION	0.000215787	0.00238276	-1.63185	187
GABA_PTHLH-PVALB	GOBP_HEPARAN_SULFATE_PROTEOGLYCAN_METABOLIC_PROCESS	0.00698203	0.0343572	-1.63179	45
GABA_PTHLH-PVALB	GOMF_UBIQUITIN_LIKE_PROTEIN_LIGASE_BINDING	2.83e-05	0.000596613	-1.63142	296
GABA_PTHLH-PVALB	GOBP_REGULATION_OF_MUSCLE_HYPERTROPHY	0.00357408	0.0207592	-1.63135	52
GABA_PTHLH-PVALB	GOBP_REGULATION_OF_FILOPODIUM_ASSEMBLY	0.00709743	0.0346474	-1.6307	45
GABA_PTHLH-PVALB	GOBP_ORGANIC_ANION_TRANSPORT	3.08e-05	0.000527102	-1.62991	347
GABA_PTHLH-PVALB	GOBP_POSITIVE_REGULATION_OF_AXON_EXTENSION	0.00716838	0.0349458	-1.62952	37
GABA_PTHLH-PVALB	GOBP_NEGATIVE_REGULATION_OF_TELOMERE_MAINTENANCE	0.00493289	0.0267911	1.62917	37
GABA_PTHLH-PVALB	GOBP_POSITIVE_REGULATION_OF_ERK1_AND_ERK2_CASCADE	0.000615137	0.00547353	-1.62901	135
GABA_PTHLH-PVALB	GOBP_FILOPODIUM_ASSEMBLY	0.00341993	0.0201243	-1.62782	62
GABA_PTHLH-PVALB	GOBP_NUCLEOTIDE_BIOSYNTHETIC_PROCESS	0.000149912	0.00183805	-1.62712	210
GABA_PTHLH-PVALB	GOBP_NADPH_REGENERATION	0.00748974	0.0357141	1.62694	23
GABA_PTHLH-PVALB	GOCC_ENDOPLASMIC_RETICULUM_GOLGI_INTERMEDIATE_COMPARTMENT_MEMBRANE	0.0049399	0.0174349	-1.62474	72
GABA_PTHLH-PVALB	GOMF_CADHERIN_BINDING	1.91e-05	0.000487759	-1.62426	302
GABA_PTHLH-PVALB	GOBP_CIRCADIAN_RHYTHM	0.000564954	0.00515361	-1.62344	181
GABA_PTHLH-PVALB	GOBP_MESODERM_MORPHOGENESIS	0.00620306	0.0318493	-1.62278	50
GABA_PTHLH-PVALB	GOBP_PROTEIN_FOLDING	0.000193632	0.00220452	-1.62223	198
GABA_PTHLH-PVALB	GOBP_MRNA_SPLICE_SITE_RECOGNITION	0.00767441	0.0362556	1.62053	33
GABA_PTHLH-PVALB	GOBP_NEUTRAL_AMINO_ACID_TRANSPORT	0.008443	0.0386417	-1.61939	46
GABA_PTHLH-PVALB	GOBP_POSITIVE_REGULATION_OF_PROTEIN_LOCALIZATION_TO_MEMBRANE	0.00152902	0.010729	-1.61842	98
GABA_PTHLH-PVALB	GOBP_REGULATION_OF_NERVOUS_SYSTEM_PROCESS	0.00143057	0.0102832	-1.61824	100
GABA_PTHLH-PVALB	GOCC_MEMBRANE_MICRODOMAIN	0.000189865	0.00113948	-1.61655	235
GABA_PTHLH-PVALB	GOBP_NEURAL_CREST_CELL_DIFFERENTIATION	0.00356213	0.0207282	-1.61652	75
GABA_PTHLH-PVALB	GOBP_POSITIVE_REGULATION_OF_EXCITATORY_POSTSYNAPTIC_POTENTIAL	0.00749159	0.0357141	-1.61621	32
GABA_PTHLH-PVALB	GOBP_GLYCOSPHINGOLIPID_METABOLIC_PROCESS	0.00449673	0.0247895	-1.61562	60
GABA_PTHLH-PVALB	GOBP_REGULATION_OF_GLYCOPROTEIN_METABOLIC_PROCESS	0.00871188	0.0395269	-1.61562	33
GABA_PTHLH-PVALB	GOBP_NEGATIVE_REGULATION_OF_DNA_METABOLIC_PROCESS	0.000791972	0.00664964	1.61382	116
GABA_PTHLH-PVALB	GOBP_POSITIVE_REGULATION_OF_PROTEIN_CONTAINING_COMPLEX_DISASSEMBLY	0.00761145	0.0360978	-1.61356	32
GABA_PTHLH-PVALB	GOBP_REGULATION_OF_DOUBLE_STRAND_BREAK_REPAIR	0.000329523	0.00338384	1.61155	145
GABA_PTHLH-PVALB	GOBP_DNA_INTEGRITY_CHECKPOINT_SIGNALING	0.0011601	0.00875634	1.61017	114
GABA_PTHLH-PVALB	GOBP_REGULATION_OF_STEM_CELL_POPULATION_MAINTENANCE	0.00482058	0.026298	1.61002	67
GABA_PTHLH-PVALB	GOMF_SOLUTE_MONOATOMIC_CATION_SYMPORTER_ACTIVITY	0.00417875	0.0251427	-1.60869	83
GABA_PTHLH-PVALB	GOBP_SPLICEOSOMAL_SNRNP_ASSEMBLY	0.00651452	0.0327367	1.60786	39
GABA_PTHLH-PVALB	GOBP_VACUOLE_ORGANIZATION	0.000115419	0.00151205	-1.60489	231
GABA_PTHLH-PVALB	GOBP_ORGAN_GROWTH	0.00170617	0.0116694	-1.60421	134
GABA_PTHLH-PVALB	GOBP_SMOOTH_MUSCLE_CELL_MIGRATION	0.00527102	0.0281274	-1.60345	58
GABA_PTHLH-PVALB	GOBP_CELLULAR_RESPONSE_TO_METAL_ION	0.000804544	0.00670331	-1.60294	144
GABA_PTHLH-PVALB	GOBP_RAC_PROTEIN_SIGNAL_TRANSDUCTION	0.00779646	0.0365497	-1.60209	50
GABA_PTHLH-PVALB	GOBP_REGULATION_OF_EPITHELIAL_CELL_PROLIFERATION	0.000101412	0.00136448	-1.60207	264
GABA_PTHLH-PVALB	GOBP_REGULATION_OF_AUTOPHAGY	2.57e-05	0.000456973	-1.60116	337
GABA_PTHLH-PVALB	GOCC_GOLGI_CISTERNA	0.0037686	0.013704	-1.60115	98
GABA_PTHLH-PVALB	GOBP_DNA_BIOSYNTHETIC_PROCESS	0.000316422	0.00327998	1.60099	151
GABA_PTHLH-PVALB	GOBP_ACTIVIN_RECEPTOR_SIGNALING_PATHWAY	0.00823869	0.0379206	-1.60035	38
GABA_PTHLH-PVALB	GOBP_REGULATION_OF_SYNAPTIC_TRANSMISSION_GABAERGIC	0.00869022	0.0394775	-1.59885	32
GABA_PTHLH-PVALB	GOBP_NEGATIVE_REGULATION_OF_TELOMERE_MAINTENANCE_VIA_TELOMERASE	0.0112867	0.0476696	1.59875	22
GABA_PTHLH-PVALB	GOBP_ATTACHMENT_OF_MITOTIC_SPINDLE_MICROTUBULES_TO_KINETOCHORE	0.0114733	0.0482212	1.59851	22
GABA_PTHLH-PVALB	GOMF_AMINO_ACID_TRANSMEMBRANE_TRANSPORTER_ACTIVITY	0.00476009	0.0277091	-1.59781	78
GABA_PTHLH-PVALB	GOBP_NEGATIVE_REGULATION_OF_CHROMOSOME_ORGANIZATION	0.00210101	0.0137541	1.59773	85
GABA_PTHLH-PVALB	GOMF_G_PROTEIN_COUPLED_RECEPTOR_ACTIVITY	9.84e-05	0.00153185	-1.59736	271
GABA_PTHLH-PVALB	GOBP_POSITIVE_REGULATION_OF_PROGRAMMED_CELL_DEATH	1.21e-05	0.000257503	-1.59733	418
GABA_PTHLH-PVALB	GOBP_REGULATION_OF_ENDOCYTOSIS	0.00021212	0.00234935	-1.59704	237
GABA_PTHLH-PVALB	GOBP_CELL_CHEMOTAXIS	0.000684276	0.00593039	-1.59668	182
GABA_PTHLH-PVALB	GOBP_MUSCLE_CONTRACTION	0.000114053	0.00150402	-1.59664	272
GABA_PTHLH-PVALB	GOBP_GLIAL_CELL_PROLIFERATION	0.0113222	0.0477642	-1.59645	47
GABA_PTHLH-PVALB	GOBP_REGULATION_OF_HEART_RATE	0.00294232	0.017829	-1.59543	79
GABA_PTHLH-PVALB	GOBP_VESICLE_COATING	0.0102651	0.0446402	-1.59533	37
GABA_PTHLH-PVALB	GOBP_NEGATIVE_REGULATION_OF_NERVOUS_SYSTEM_DEVELOPMENT	0.00321041	0.0191061	-1.59483	118
GABA_PTHLH-PVALB	GOBP_REGULATION_OF_HYDROLASE_ACTIVITY	0.000708497	0.00609707	-1.59447	182
GABA_PTHLH-PVALB	GOBP_SPLICEOSOMAL_COMPLEX_ASSEMBLY	0.00425898	0.0236926	1.59427	78
GABA_PTHLH-PVALB	GOBP_CHROMOSOME_SEGREGATION	1.26e-06	4.28e-05	1.59415	400
GABA_PTHLH-PVALB	GOBP_CALCIUM_ION_HOMEOSTASIS	0.000370878	0.00371486	-1.59411	254
GABA_PTHLH-PVALB	GOBP_L_ALPHA_AMINO_ACID_TRANSMEMBRANE_TRANSPORT	0.00516063	0.0276592	-1.59388	59
GABA_PTHLH-PVALB	GOBP_MUSCLE_TISSUE_DEVELOPMENT	8.04e-05	0.0011419	-1.59358	327
GABA_PTHLH-PVALB	GOBP_RESPONSE_TO_NERVE_GROWTH_FACTOR	0.0108553	0.0464829	-1.59336	46
GABA_PTHLH-PVALB	GOBP_VESICLE_MEDIATED_TRANSPORT_TO_THE_PLASMA_MEMBRANE	0.00126913	0.00930522	-1.59182	147
GABA_PTHLH-PVALB	GOBP_MESONEPHROS_DEVELOPMENT	0.00450649	0.024806	-1.58985	72
GABA_PTHLH-PVALB	GOBP_DEVELOPMENTAL_PIGMENTATION	0.0116452	0.0487415	-1.58968	42
GABA_PTHLH-PVALB	GOBP_INTRINSIC_APOPTOTIC_SIGNALING_PATHWAY_IN_RESPONSE_TO_OXIDATIVE_STRESS	0.00878052	0.03974	-1.58964	54
GABA_PTHLH-PVALB	GOBP_REGULATION_OF_CHROMOSOME_SEGREGATION	0.00179734	0.01209	1.58961	117
GABA_PTHLH-PVALB	GOBP_PROTEIN_EXPORT_FROM_NUCLEUS	0.00549179	0.02901	-1.5896	59
GABA_PTHLH-PVALB	GOBP_CATECHOL_CONTAINING_COMPOUND_METABOLIC_PROCESS	0.0109701	0.0467633	-1.58906	46
GABA_PTHLH-PVALB	GOBP_CELL_RECOGNITION	0.00174555	0.0118763	-1.5886	108
GABA_PTHLH-PVALB	GOBP_PROTEIN_DEPOLYMERIZATION	0.00174555	0.0118763	-1.58782	108
GABA_PTHLH-PVALB	GOBP_REGULATION_OF_MITOTIC_CELL_CYCLE_PHASE_TRANSITION	2.74e-05	0.000482454	1.58773	294
GABA_PTHLH-PVALB	GOBP_QUINONE_METABOLIC_PROCESS	0.0098818	0.0433333	1.58598	23
GABA_PTHLH-PVALB	GOMF_ENZYME_INHIBITOR_ACTIVITY	2.67e-05	0.000596613	-1.58394	317
GABA_PTHLH-PVALB	GOBP_HOMOPHILIC_CELL_ADHESION_VIA_PLASMA_MEMBRANE_ADHESION_MOLECULES	0.00100256	0.00781994	-1.58383	149
GABA_PTHLH-PVALB	GOMF_PROTEIN_FOLDING_CHAPERONE_BINDING	0.00347362	0.0220098	-1.58347	121
GABA_PTHLH-PVALB	GOBP_REGULATION_OF_CHROMOSOME_ORGANIZATION	6.15e-05	0.000931969	1.58343	223
GABA_PTHLH-PVALB	GOBP_NUCLEOSIDE_PHOSPHATE_BIOSYNTHETIC_PROCESS	7.9e-05	0.00113073	-1.58318	296
GABA_PTHLH-PVALB	GOBP_REGULATION_OF_PROTEIN_STABILITY	6.65e-05	0.000986439	-1.58289	331
GABA_PTHLH-PVALB	GOBP_SPINDLE_ASSEMBLY	0.00206861	0.0135905	1.58275	128
GABA_PTHLH-PVALB	GOBP_REGULATION_OF_KINASE_ACTIVITY	0.000178786	0.00210749	-1.58204	231
GABA_PTHLH-PVALB	GOBP_ORGANIC_ACID_TRANSPORT	0.000182195	0.00212117	-1.58192	271
GABA_PTHLH-PVALB	GOBP_VESICLE_TETHERING	0.0100087	0.043733	-1.58091	32
GABA_PTHLH-PVALB	GOBP_REGULATION_OF_RESPONSE_TO_ENDOPLASMIC_RETICULUM_STRESS	0.00266131	0.0165083	-1.58091	86
GABA_PTHLH-PVALB	GOBP_POSITIVE_REGULATION_OF_TORC1_SIGNALING	0.0074097	0.0355549	-1.58056	52
GABA_PTHLH-PVALB	GOBP_ANATOMICAL_STRUCTURE_MATURATION	0.000634157	0.0055485	-1.58043	208
GABA_PTHLH-PVALB	GOBP_AMEBOIDAL_TYPE_CELL_MIGRATION	0.000749782	0.00639233	-1.58043	201
GABA_PTHLH-PVALB	GOBP_RESPONSE_TO_TOPOLOGICALLY_INCORRECT_PROTEIN	0.000618347	0.00548877	-1.57977	152
GABA_PTHLH-PVALB	GOBP_SARCOPLASMIC_RETICULUM_CALCIUM_ION_TRANSPORT	0.0118719	0.0494011	-1.57928	37
GABA_PTHLH-PVALB	GOBP_REGULATION_OF_INTRACELLULAR_TRANSPORT	0.000248045	0.00266666	-1.57868	240
GABA_PTHLH-PVALB	GOBP_SOMATIC_DIVERSIFICATION_OF_IMMUNE_RECEPTORS	0.0080338	0.0373282	1.5786	70
GABA_PTHLH-PVALB	GOBP_GLYCOSYLATION	0.000294034	0.00310349	-1.57844	225
GABA_PTHLH-PVALB	GOBP_FORMATION_OF_PRIMARY_GERM_LAYER	0.00286709	0.0174888	-1.57842	93
GABA_PTHLH-PVALB	GOCC_EARLY_ENDOSOME	2.83e-05	0.000234424	-1.57785	386
GABA_PTHLH-PVALB	GOBP_REGULATION_OF_CELL_GROWTH	4.93e-05	0.000773139	-1.57777	352
GABA_PTHLH-PVALB	GOBP_MICROTUBULE_DEPOLYMERIZATION	0.0101348	0.044231	-1.5769	48
GABA_PTHLH-PVALB	GOBP_VESICLE_TARGETING	0.00651877	0.0327367	-1.5756	64
GABA_PTHLH-PVALB	GOBP_NEGATIVE_REGULATION_OF_KINASE_ACTIVITY	0.00682152	0.0338198	-1.57525	76
GABA_PTHLH-PVALB	GOBP_REGULATION_OF_PROTEIN_TARGETING	0.00682152	0.0338198	-1.57525	76
GABA_PTHLH-PVALB	GOBP_NEGATIVE_REGULATION_OF_CELL_CYCLE_PROCESS	4.65e-05	0.000737404	1.57414	256
GABA_PTHLH-PVALB	GOCC_ORGANELLE_MEMBRANE_CONTACT_SITE	0.01422	0.0411179	-1.57309	54
GABA_PTHLH-PVALB	GOBP_POSITIVE_REGULATION_OF_CELL_SUBSTRATE_ADHESION	0.00245425	0.0156474	-1.57285	100
GABA_PTHLH-PVALB	GOBP_SODIUM_ION_TRANSPORT	0.00197082	0.0129947	-1.57276	180
GABA_PTHLH-PVALB	GOBP_FEEDING_BEHAVIOR	0.00648459	0.0327367	-1.57203	71
GABA_PTHLH-PVALB	GOBP_RESPONSE_TO_CALCIUM_ION	0.0017703	0.011974	-1.57197	114
GABA_PTHLH-PVALB	GOMF_PEPTIDE_BINDING	0.000641168	0.00651388	-1.57177	178
GABA_PTHLH-PVALB	GOBP_RNA_EXPORT_FROM_NUCLEUS	0.00279338	0.0171246	1.57036	86
GABA_PTHLH-PVALB	GOBP_RNA_TEMPLATED_DNA_BIOSYNTHETIC_PROCESS	0.0085595	0.0390287	1.56885	59
GABA_PTHLH-PVALB	GOBP_ADHERENS_JUNCTION_ORGANIZATION	0.00961372	0.042493	-1.56881	53
GABA_PTHLH-PVALB	GOBP_POSITIVE_REGULATION_OF_MOLECULAR_FUNCTION	1.62e-05	0.000322692	-1.56864	470
GABA_PTHLH-PVALB	GOBP_EPITHELIAL_CELL_DIFFERENTIATION	1.55e-05	0.000313319	-1.56837	471
GABA_PTHLH-PVALB	GOCC_GOLGI_APPARATUS_SUBCOMPARTMENT	0.000108896	0.000736201	-1.56772	348
GABA_PTHLH-PVALB	GOBP_POSITIVE_REGULATION_OF_NEURON_PROJECTION_DEVELOPMENT	0.00113648	0.00866181	-1.56715	136
GABA_PTHLH-PVALB	GOBP_POSITIVE_REGULATION_OF_INSULIN_SECRETION_INVOLVED_IN_CELLULAR_RESPONSE_TO_GLUCOSE_STIMULUS	0.0112074	0.0474984	-1.56696	32
GABA_PTHLH-PVALB	GOBP_MUSCLE_HYPERTROPHY	0.00609327	0.0314349	-1.56647	72
GABA_PTHLH-PVALB	GOBP_POSITIVE_REGULATION_OF_CATALYTIC_ACTIVITY	0.000208775	0.00233344	-1.5662	282
GABA_PTHLH-PVALB	GOCC_CATALYTIC_STEP_2_SPLICEOSOME	0.00390782	0.0140903	1.5659	88
GABA_PTHLH-PVALB	GOBP_REGULATION_OF_MITOCHONDRIAL_MEMBRANE_PERMEABILITY	0.0110971	0.0470856	-1.56545	50
GABA_PTHLH-PVALB	GOBP_REGULATION_OF_GROWTH	1.12e-05	0.000245021	-1.56413	497
GABA_PTHLH-PVALB	GOBP_MITOCHONDRIAL_TRANSMEMBRANE_TRANSPORT	0.00396426	0.0224387	-1.56389	95
GABA_PTHLH-PVALB	GOBP_TELOMERE_ORGANIZATION	0.000624761	0.00551897	1.5637	159
GABA_PTHLH-PVALB	GOBP_POSITIVE_REGULATION_OF_EPITHELIAL_CELL_PROLIFERATION	0.00141648	0.010202	-1.56334	144
GABA_PTHLH-PVALB	GOBP_REGULATION_OF_HORMONE_METABOLIC_PROCESS	0.0114471	0.0481803	-1.56308	32
GABA_PTHLH-PVALB	GOBP_MORPHOGENESIS_OF_A_BRANCHING_STRUCTURE	0.00150396	0.0106645	-1.56187	151
GABA_PTHLH-PVALB	GOCC_CHROMOSOMAL_REGION	6.26e-06	5.78e-05	1.5613	363
GABA_PTHLH-PVALB	GOCC_RECYCLING_ENDOSOME	0.00150447	0.0066252	-1.56089	188
GABA_PTHLH-PVALB	GOBP_ENSHEATHMENT_OF_NEURONS	0.00179431	0.01209	-1.5598	140
GABA_PTHLH-PVALB	GOMF_ORGANIC_ANION_TRANSMEMBRANE_TRANSPORTER_ACTIVITY	0.00060071	0.00623345	-1.55946	217
GABA_PTHLH-PVALB	GOBP_REGULATION_OF_EPITHELIAL_CELL_DIFFERENTIATION	0.00328327	0.0194765	-1.55932	98
GABA_PTHLH-PVALB	GOBP_CARDIAC_MUSCLE_CELL_ACTION_POTENTIAL	0.00659632	0.0330808	-1.55862	73
GABA_PTHLH-PVALB	GOCC_IONOTROPIC_GLUTAMATE_RECEPTOR_COMPLEX	0.0147717	0.0422049	-1.55794	41
GABA_PTHLH-PVALB	GOBP_OSTEOCLAST_DIFFERENTIATION	0.00723687	0.0350888	-1.55691	78
GABA_PTHLH-PVALB	GOCC_MYELIN_SHEATH	0.0132007	0.0388734	-1.55602	42
GABA_PTHLH-PVALB	GOCC_ENDOPLASMIC_RETICULUM_GOLGI_INTERMEDIATE_COMPARTMENT	0.00329991	0.0124415	-1.55462	124
GABA_PTHLH-PVALB	GOBP_AMYLOID_PRECURSOR_PROTEIN_METABOLIC_PROCESS	0.00775149	0.0364427	-1.55452	70
GABA_PTHLH-PVALB	GOBP_REGULATION_OF_NOTCH_SIGNALING_PATHWAY	0.00734569	0.0353867	-1.55407	78
GABA_PTHLH-PVALB	GOBP_PROTEIN_LOCALIZATION_TO_CELL_PERIPHERY	0.000279177	0.00296656	-1.55365	316
GABA_PTHLH-PVALB	GOBP_SODIUM_ION_TRANSMEMBRANE_TRANSPORT	0.00194433	0.0129095	-1.55277	133
GABA_PTHLH-PVALB	GOBP_REGULATION_OF_LEUKOCYTE_CHEMOTAXIS	0.00867165	0.039442	-1.5522	80
GABA_PTHLH-PVALB	GOBP_SISTER_CHROMATID_SEGREGATION	0.000132552	0.00167564	1.55214	217
GABA_PTHLH-PVALB	GOBP_CIRCULATORY_SYSTEM_PROCESS	1.43e-05	0.000293993	-1.55165	458
GABA_PTHLH-PVALB	GOBP_METAPHASE_CHROMOSOME_ALIGNMENT	0.00310124	0.0186685	1.55163	95
GABA_PTHLH-PVALB	GOBP_NEGATIVE_REGULATION_OF_PROTEIN_METABOLIC_PROCESS	2.41e-05	0.000436128	-1.54985	482
GABA_PTHLH-PVALB	GOMF_MONOATOMIC_CATION_CHANNEL_ACTIVITY	7.27e-05	0.00123933	-1.54934	350
GABA_PTHLH-PVALB	GOCC_VACUOLAR_LUMEN	0.0017299	0.00728379	-1.54898	137
GABA_PTHLH-PVALB	GOBP_INTRINSIC_APOPTOTIC_SIGNALING_PATHWAY_IN_RESPONSE_TO_ENDOPLASMIC_RETICULUM_STRESS	0.00926291	0.041412	-1.54878	58
GABA_PTHLH-PVALB	GOMF_RNA_NUCLEASE_ACTIVITY	0.00428896	0.0255632	1.54793	110
GABA_PTHLH-PVALB	GOBP_PROTEIN_LOCALIZATION_TO_CILIUM	0.0105408	0.0455689	1.54787	70
GABA_PTHLH-PVALB	GOCC_CELL_CELL_JUNCTION	6.2e-05	0.000457956	-1.54728	429
GABA_PTHLH-PVALB	GOBP_POSTSYNAPSE_ASSEMBLY	0.00910253	0.0408444	-1.54706	80
GABA_PTHLH-PVALB	GOBP_MEIOTIC_CELL_CYCLE	0.000106517	0.00141427	1.54687	246
GABA_PTHLH-PVALB	GOBP_EPITHELIAL_TO_MESENCHYMAL_TRANSITION	0.00247805	0.0157718	-1.54645	132
GABA_PTHLH-PVALB	GOBP_MESENCHYME_MORPHOGENESIS	0.011927	0.0495181	-1.54594	38
GABA_PTHLH-PVALB	GOBP_POSITIVE_REGULATION_OF_DOUBLE_STRAND_BREAK_REPAIR	0.00380483	0.0217266	1.54593	97
GABA_PTHLH-PVALB	GOBP_PROTEIN_O_LINKED_GLYCOSYLATION	0.00706606	0.0346313	-1.54374	89
GABA_PTHLH-PVALB	GOBP_REGULATION_OF_INTRACELLULAR_PROTEIN_TRANSPORT	0.00253588	0.0160009	-1.54356	135
GABA_PTHLH-PVALB	GOBP_VASCULAR_PROCESS_IN_CIRCULATORY_SYSTEM	0.00116563	0.00875634	-1.54324	208
GABA_PTHLH-PVALB	GOBP_MUSCLE_ORGAN_DEVELOPMENT	0.000432654	0.00421838	-1.54248	273
GABA_PTHLH-PVALB	GOBP_STEM_CELL_DEVELOPMENT	0.00962061	0.042493	-1.54204	70
GABA_PTHLH-PVALB	GOBP_NEGATIVE_REGULATION_OF_CELL_DEVELOPMENT	0.000817495	0.00675099	-1.54015	202
GABA_PTHLH-PVALB	GOBP_ENDOTHELIAL_CELL_PROLIFERATION	0.00469351	0.0256812	-1.54005	112
GABA_PTHLH-PVALB	GOBP_BIOLOGICAL_PROCESS_INVOLVED_IN_SYMBIOTIC_INTERACTION	0.00184776	0.0123837	-1.53915	150
GABA_PTHLH-PVALB	GOMF_UDP_GLYCOSYLTRANSFERASE_ACTIVITY	0.00751619	0.0401612	-1.53705	111
GABA_PTHLH-PVALB	GOBP_REGULATION_OF_CELLULAR_COMPONENT_SIZE	0.000390905	0.00386269	-1.5365	314
GABA_PTHLH-PVALB	GOBP_POSITIVE_REGULATION_OF_CELL_JUNCTION_ASSEMBLY	0.0050084	0.0271208	-1.53649	87
GABA_PTHLH-PVALB	GOBP_REGULATION_OF_DNA_METABOLIC_PROCESS	4.84e-06	0.000124033	1.53587	440
GABA_PTHLH-PVALB	GOBP_RESPONSE_TO_OXIDATIVE_STRESS	0.000222476	0.00244191	-1.53539	341
GABA_PTHLH-PVALB	GOMF_TRANSFERASE_ACTIVITY_TRANSFERRING_ONE_CARBON_GROUPS	0.000926643	0.00799369	1.53535	202
GABA_PTHLH-PVALB	GOBP_REGULATION_OF_MUSCLE_ADAPTATION	0.0104188	0.0452552	-1.53518	64
GABA_PTHLH-PVALB	GOBP_LEUKOCYTE_HOMEOSTASIS	0.00511669	0.0275041	-1.53515	87
GABA_PTHLH-PVALB	GOBP_ESTABLISHMENT_OF_PROTEIN_LOCALIZATION_TO_ORGANELLE	0.000147322	0.00181236	-1.53455	427
GABA_PTHLH-PVALB	GOBP_SKELETAL_MUSCLE_CELL_DIFFERENTIATION	0.00877363	0.03974	-1.53307	62
GABA_PTHLH-PVALB	GOBP_RESPONSE_TO_FIBROBLAST_GROWTH_FACTOR	0.00814483	0.0376132	-1.53301	89
GABA_PTHLH-PVALB	GOBP_RESPONSE_TO_OXYGEN_LEVELS	0.000373007	0.003726	-1.53262	283
GABA_PTHLH-PVALB	GOCC_RECYCLING_ENDOSOME_MEMBRANE	0.00942711	0.029206	-1.53211	98
GABA_PTHLH-PVALB	GOBP_BRANCHING_MORPHOGENESIS_OF_AN_EPITHELIAL_TUBE	0.0037871	0.0216758	-1.53202	115
GABA_PTHLH-PVALB	GOCC_CILIARY_PLASM	0.00112023	0.00550861	1.53176	157
GABA_PTHLH-PVALB	GOBP_CYTOSOLIC_TRANSPORT	0.00258328	0.0161886	-1.52941	140
GABA_PTHLH-PVALB	GOCC_U2_TYPE_SPLICEOSOMAL_COMPLEX	0.00744114	0.0242976	1.52902	93
GABA_PTHLH-PVALB	GOBP_PROTEIN_STABILIZATION	0.000950714	0.00756034	-1.52893	210
GABA_PTHLH-PVALB	GOBP_SKELETAL_MUSCLE_ORGAN_DEVELOPMENT	0.00392644	0.0222822	-1.52837	146
GABA_PTHLH-PVALB	GOBP_PIGMENTATION	0.00506935	0.0274103	-1.52643	98
GABA_PTHLH-PVALB	GOBP_WNT_SIGNALING_PATHWAY	0.000192311	0.0021963	-1.52471	390
GABA_PTHLH-PVALB	GOBP_POSITIVE_REGULATION_OF_EXOCYTOSIS	0.011788	0.0491637	-1.52421	67
GABA_PTHLH-PVALB	GOMF_GTPASE_BINDING	0.000285096	0.00351946	-1.52421	303
GABA_PTHLH-PVALB	GOBP_LYMPHOCYTE_HOMEOSTASIS	0.0117582	0.049095	-1.52347	64
GABA_PTHLH-PVALB	GOBP_PROTEIN_POLYUBIQUITINATION	0.000848014	0.00691034	-1.5234	244
GABA_PTHLH-PVALB	GOMF_SYMPORTER_ACTIVITY	0.00636075	0.0355804	-1.52317	107
GABA_PTHLH-PVALB	GOBP_ORGANOPHOSPHATE_ESTER_TRANSPORT	0.00251501	0.0159241	-1.52248	151
GABA_PTHLH-PVALB	GOMF_LIPID_TRANSPORTER_ACTIVITY	0.00369361	0.0229262	-1.52153	154
GABA_PTHLH-PVALB	GOBP_PURINE_CONTAINING_COMPOUND_CATABOLIC_PROCESS	0.00418636	0.023421	-1.51937	137
GABA_PTHLH-PVALB	GOCC_PROTEIN_DNA_COMPLEX	0.00131123	0.00609011	1.51885	151
GABA_PTHLH-PVALB	GOCC_LATE_ENDOSOME_MEMBRANE	0.00429505	0.0152713	-1.51805	152
GABA_PTHLH-PVALB	GOCC_CELL_SUBSTRATE_JUNCTION	0.000286137	0.00163507	-1.51776	396
GABA_PTHLH-PVALB	GOBP_GLIAL_CELL_DIFFERENTIATION	0.00150012	0.0106606	-1.51703	216
GABA_PTHLH-PVALB	GOBP_REGULATION_OF_CANONICAL_WNT_SIGNALING_PATHWAY	0.000628362	0.00553744	-1.51663	226
GABA_PTHLH-PVALB	GOBP_REGULATION_OF_CELL_CYCLE_G2_M_PHASE_TRANSITION	0.00500589	0.0271208	1.51649	108
GABA_PTHLH-PVALB	GOBP_ORGANIC_ACID_TRANSMEMBRANE_TRANSPORT	0.00264907	0.0164696	-1.51556	130
GABA_PTHLH-PVALB	GOBP_ENDOTHELIAL_CELL_MIGRATION	0.00220291	0.0141931	-1.51517	178
GABA_PTHLH-PVALB	GOBP_REGULATION_OF_ANATOMICAL_STRUCTURE_SIZE	0.000157682	0.00191412	-1.51414	414
GABA_PTHLH-PVALB	GOBP_CELL_CYCLE_CHECKPOINT_SIGNALING	0.00116222	0.00875634	1.51322	164
GABA_PTHLH-PVALB	GOBP_NUCLEAR_CHROMOSOME_SEGREGATION	0.000124942	0.00160152	1.51308	297
GABA_PTHLH-PVALB	GOBP_CALCIUM_ION_TRANSPORT	0.000367501	0.00370126	-1.51254	332
GABA_PTHLH-PVALB	GOBP_REGULATION_OF_TRANSLATIONAL_INITIATION	0.00915553	0.041032	-1.51228	77
GABA_PTHLH-PVALB	GOBP_MITOTIC_CELL_CYCLE_CHECKPOINT_SIGNALING	0.00268992	0.0166294	1.51166	116
GABA_PTHLH-PVALB	GOBP_TOR_SIGNALING	0.00317374	0.0189494	-1.51142	170
GABA_PTHLH-PVALB	GOBP_ESTABLISHMENT_OF_ORGANELLE_LOCALIZATION	0.000164985	0.00197786	-1.51072	437
GABA_PTHLH-PVALB	GOBP_MITOCHONDRIAL_RESPIRATORY_CHAIN_COMPLEX_ASSEMBLY	0.00764683	0.0361821	-1.51035	95
GABA_PTHLH-PVALB	GOBP_POSITIVE_REGULATION_OF_CELL_DIVISION	0.0114831	0.0482212	-1.50973	74
GABA_PTHLH-PVALB	GOBP_REGULATION_OF_CELL_CYCLE_PHASE_TRANSITION	3.02e-05	0.000523083	1.50888	386
GABA_PTHLH-PVALB	GOBP_REGULATION_OF_EXTENT_OF_CELL_GROWTH	0.00549999	0.0290115	-1.50855	92
GABA_PTHLH-PVALB	GOBP_NOTCH_SIGNALING_PATHWAY	0.00396625	0.0224387	-1.5066	143
GABA_PTHLH-PVALB	GOMF_HISTONE_BINDING	0.00135853	0.0108454	1.50541	201
GABA_PTHLH-PVALB	GOBP_LYTIC_VACUOLE_ORGANIZATION	0.00697186	0.0343572	-1.50369	103
GABA_PTHLH-PVALB	GOBP_MITOTIC_SISTER_CHROMATID_SEGREGATION	0.000856864	0.00694564	1.50367	178
GABA_PTHLH-PVALB	GOBP_ARTERY_DEVELOPMENT	0.0093586	0.041738	-1.50072	81
GABA_PTHLH-PVALB	GOBP_RESPONSE_TO_LIGHT_STIMULUS	0.0011218	0.00856774	-1.50013	287
GABA_PTHLH-PVALB	GOBP_POSITIVE_REGULATION_OF_LEUKOCYTE_MIGRATION	0.00740163	0.0355549	-1.49969	97
GABA_PTHLH-PVALB	GOBP_POSITIVE_REGULATION_OF_PROTEIN_MODIFICATION_PROCESS	0.000507766	0.0047768	-1.49969	329
GABA_PTHLH-PVALB	GOBP_CANONICAL_WNT_SIGNALING_PATHWAY	0.00162519	0.0113054	-1.49741	265
GABA_PTHLH-PVALB	GOBP_STRIATED_MUSCLE_CONTRACTION	0.00219963	0.0141931	-1.49649	154
GABA_PTHLH-PVALB	GOBP_PROTEIN_CONTAINING_COMPLEX_DISASSEMBLY	0.00124212	0.00916219	-1.49648	239
GABA_PTHLH-PVALB	GOBP_REGULATION_OF_SISTER_CHROMATID_SEGREGATION	0.00851314	0.0388657	1.4958	93
GABA_PTHLH-PVALB	GOBP_CARDIAC_MUSCLE_TISSUE_DEVELOPMENT	0.00274428	0.0168785	-1.49542	173
GABA_PTHLH-PVALB	GOCC_CONDENSED_NUCLEAR_CHROMOSOME	0.0136832	0.0400483	1.4935	73
GABA_PTHLH-PVALB	GOMF_ENDONUCLEASE_ACTIVITY	0.0067166	0.036993	1.49191	108
GABA_PTHLH-PVALB	GOBP_IMPORT_ACROSS_PLASMA_MEMBRANE	0.00410121	0.0230491	-1.4919	166
GABA_PTHLH-PVALB	GOBP_SYMBIONT_ENTRY_INTO_HOST	0.00833475	0.038194	-1.49182	103
GABA_PTHLH-PVALB	GOCC_MEMBRANE_COAT	0.0172026	0.0477299	-1.49025	92
GABA_PTHLH-PVALB	GOBP_ACTIN_FILAMENT_ORGANIZATION	0.00029545	0.00310349	-1.48914	387
GABA_PTHLH-PVALB	GOBP_MEIOSIS_I_CELL_CYCLE_PROCESS	0.00350829	0.0204781	1.48784	121
GABA_PTHLH-PVALB	GOBP_ENDOTHELIUM_DEVELOPMENT	0.00814645	0.0376132	-1.48734	101
GABA_PTHLH-PVALB	GOBP_REGULATION_OF_CELL_SIZE	0.00330043	0.0195466	-1.48457	165
GABA_PTHLH-PVALB	GOBP_AUTOPHAGOSOME_ORGANIZATION	0.00651062	0.0327367	-1.48457	125
GABA_PTHLH-PVALB	GOBP_POSITIVE_REGULATION_OF_CANONICAL_WNT_SIGNALING_PATHWAY	0.00846591	0.0386983	-1.48221	101
GABA_PTHLH-PVALB	GOBP_PROTEIN_LOCALIZATION_TO_PLASMA_MEMBRANE	0.00267926	0.0165915	-1.48089	254
GABA_PTHLH-PVALB	GOBP_REGULATION_OF_HORMONE_LEVELS	0.000510776	0.0047768	-1.47933	399
GABA_PTHLH-PVALB	GOBP_NEGATIVE_REGULATION_OF_PROTEIN_CATABOLIC_PROCESS	0.0108214	0.0463992	-1.47758	104
GABA_PTHLH-PVALB	GOMF_AMIDE_BINDING	0.0056333	0.0322675	-1.47564	184
GABA_PTHLH-PVALB	GOBP_HOMEOSTASIS_OF_NUMBER_OF_CELLS	0.000998783	0.00781436	-1.47476	281
GABA_PTHLH-PVALB	GOBP_RESPONSE_TO_ETHANOL	0.0107472	0.0462823	-1.47441	96
GABA_PTHLH-PVALB	GOBP_NEGATIVE_REGULATION_OF_PHOSPHORYLATION	0.00743323	0.0355747	-1.47417	119
GABA_PTHLH-PVALB	GOBP_REGULATION_OF_PROTEIN_CONTAINING_COMPLEX_DISASSEMBLY	0.00743323	0.0355747	-1.47348	119
GABA_PTHLH-PVALB	GOBP_REGULATION_OF_MUSCLE_SYSTEM_PROCESS	0.0046722	0.0256028	-1.47147	178
GABA_PTHLH-PVALB	GOBP_REGULATION_OF_CELLULAR_RESPONSE_TO_GROWTH_FACTOR_STIMULUS	0.00135838	0.00988059	-1.47046	261
GABA_PTHLH-PVALB	GOBP_LEUKOCYTE_MIGRATION	0.00182095	0.0122264	-1.46922	239
GABA_PTHLH-PVALB	GOBP_CELLULAR_RESPONSE_TO_PEPTIDE_HORMONE_STIMULUS	0.00116779	0.00875634	-1.46903	269
GABA_PTHLH-PVALB	GOBP_POSITIVE_REGULATION_OF_TRANSFERASE_ACTIVITY	0.00744362	0.035578	-1.46889	142
GABA_PTHLH-PVALB	GOCC_ENDOCYTIC_VESICLE	0.00289045	0.0113291	-1.46833	282
GABA_PTHLH-PVALB	GOCC_FICOLIN_1_RICH_GRANULE_LUMEN	0.0170509	0.0475838	-1.46827	110
GABA_PTHLH-PVALB	GOBP_CARBOHYDRATE_METABOLIC_PROCESS	0.000239795	0.00260085	-1.46758	472
GABA_PTHLH-PVALB	GOBP_GASTRULATION	0.00606482	0.0313591	-1.46567	138
GABA_PTHLH-PVALB	GOCC_FICOLIN_1_RICH_GRANULE	0.00698811	0.0229746	-1.46496	154
GABA_PTHLH-PVALB	GOBP_CELL_SUBSTRATE_ADHESION	0.0015222	0.010729	-1.46411	291
GABA_PTHLH-PVALB	GOCC_VESICLE_LUMEN	0.00261455	0.0104582	-1.46332	248
GABA_PTHLH-PVALB	GOBP_MUSCLE_CELL_DIFFERENTIATION	0.000896504	0.00717595	-1.4627	315
GABA_PTHLH-PVALB	GOBP_REGULATION_OF_PROTEIN_CONTAINING_COMPLEX_ASSEMBLY	0.000850127	0.00691034	-1.4606	369
GABA_PTHLH-PVALB	GOBP_POSITIVE_REGULATION_OF_MRNA_METABOLIC_PROCESS	0.005775	0.0301583	1.46051	125
GABA_PTHLH-PVALB	GOCC_SIDE_OF_MEMBRANE	0.000252317	0.00149521	-1.45977	479
GABA_PTHLH-PVALB	GOCC_MOTILE_CILIUM	0.00122358	0.00575802	1.45818	255
GABA_PTHLH-PVALB	GOBP_BIOLOGICAL_PROCESS_INVOLVED_IN_INTERACTION_WITH_HOST	0.00764896	0.0361821	-1.45812	133
GABA_PTHLH-PVALB	GOBP_EXTRINSIC_APOPTOTIC_SIGNALING_PATHWAY	0.00697535	0.0343572	-1.45812	181
GABA_PTHLH-PVALB	GOBP_HETEROCHROMATIN_FORMATION	0.00617557	0.0317527	1.45561	125
GABA_PTHLH-PVALB	GOBP_REGULATION_OF_PHOSPHORYLATION	0.00056052	0.00515004	-1.45479	385
GABA_PTHLH-PVALB	GOBP_CARDIAC_MUSCLE_CONTRACTION	0.00724555	0.0350888	-1.45446	116
GABA_PTHLH-PVALB	GOBP_EPITHELIAL_CELL_DEVELOPMENT	0.00775377	0.0364427	-1.45005	172
GABA_PTHLH-PVALB	GOBP_CELL_CYCLE_G2_M_PHASE_TRANSITION	0.00645275	0.0327189	1.45	144
GABA_PTHLH-PVALB	GOBP_REGULATION_OF_GTPASE_ACTIVITY	0.00522092	0.0279414	-1.44928	130
GABA_PTHLH-PVALB	GOBP_CELL_MATURATION	0.00705774	0.0346313	-1.44877	156
GABA_PTHLH-PVALB	GOBP_REGULATION_OF_LEUKOCYTE_MIGRATION	0.00773031	0.0364427	-1.447	149
GABA_PTHLH-PVALB	GOMF_METAL_ION_TRANSMEMBRANE_TRANSPORTER_ACTIVITY	0.000374372	0.00432339	-1.44574	431
GABA_PTHLH-PVALB	GOBP_NEGATIVE_REGULATION_OF_ESTABLISHMENT_OF_PROTEIN_LOCALIZATION	0.00798649	0.03725	-1.44419	114
GABA_PTHLH-PVALB	GOCC_CELL_PROJECTION_MEMBRANE	0.0021536	0.0088353	-1.44412	311
GABA_PTHLH-PVALB	GOBP_REGULATION_OF_DNA_RECOMBINATION	0.00633846	0.0322733	1.44339	123
GABA_PTHLH-PVALB	GOBP_TISSUE_MORPHOGENESIS	0.000713071	0.00611981	-1.44237	451
GABA_PTHLH-PVALB	GOCC_LATE_ENDOSOME	0.00542667	0.0188754	-1.4408	269
GABA_PTHLH-PVALB	GOBP_MULTI_MULTICELLULAR_ORGANISM_PROCESS	0.00827632	0.0379737	-1.43885	156
GABA_PTHLH-PVALB	GOBP_MORPHOGENESIS_OF_AN_EPITHELIUM	0.00117119	0.00875634	-1.43798	378
GABA_PTHLH-PVALB	GOMF_GDP_BINDING	0.00211917	0.0151227	-1.43789	292
GABA_PTHLH-PVALB	GOBP_RESPONSE_TO_REACTIVE_OXYGEN_SPECIES	0.00974637	0.0428419	-1.4367	161
GABA_PTHLH-PVALB	GOBP_NEGATIVE_REGULATION_OF_PHOSPHORUS_METABOLIC_PROCESS	0.0068267	0.0338198	-1.43657	157
GABA_PTHLH-PVALB	GOMF_GATED_CHANNEL_ACTIVITY	0.00275795	0.0182842	-1.4359	249
GABA_PTHLH-PVALB	GOBP_REGULATION_OF_DNA_REPAIR	0.000687594	0.00594509	1.43581	229
GABA_PTHLH-PVALB	GOBP_POSITIVE_REGULATION_OF_LOCOMOTION	0.00103839	0.00803113	-1.43572	436
GABA_PTHLH-PVALB	GOCC_ENDOCYTIC_VESICLE_MEMBRANE	0.0118491	0.0355474	-1.43514	161
GABA_PTHLH-PVALB	GOBP_NEUROMUSCULAR_PROCESS	0.00959646	0.042493	-1.43485	143
GABA_PTHLH-PVALB	GOBP_POSITIVE_REGULATION_OF_GROWTH	0.00624401	0.03197	-1.43193	199
GABA_PTHLH-PVALB	GOBP_PROTEIN_CONTAINING_COMPLEX_LOCALIZATION	0.00423189	0.0236136	-1.43101	202
GABA_PTHLH-PVALB	GOCC_EARLY_ENDOSOME_MEMBRANE	0.0105571	0.0322764	-1.42675	174
GABA_PTHLH-PVALB	GOCC_RECEPTOR_COMPLEX	0.00393355	0.0140903	-1.42628	321
GABA_PTHLH-PVALB	GOBP_SMALL_GTPASE_MEDIATED_SIGNAL_TRANSDUCTION	0.00147629	0.0105823	-1.42423	447
GABA_PTHLH-PVALB	GOBP_RESPONSE_TO_CARBOHYDRATE	0.0108824	0.0464829	-1.42333	181
GABA_PTHLH-PVALB	GOBP_ORGANIC_HYDROXY_COMPOUND_TRANSPORT	0.00523995	0.0280024	-1.42329	209
GABA_PTHLH-PVALB	GOBP_BLOOD_VESSEL_MORPHOGENESIS	0.000675373	0.00586711	-1.42212	458
GABA_PTHLH-PVALB	GOBP_POSITIVE_REGULATION_OF_PHOSPHATIDYLINOSITOL_3_KINASE_PROTEIN_KINASE_B_SIGNAL_TRANSDUCTION	0.00806222	0.0373655	-1.42133	152
GABA_PTHLH-PVALB	GOCC_CILIARY_BASAL_BODY	0.000747011	0.00377437	1.41973	310
GABA_PTHLH-PVALB	GOBP_MYELOID_CELL_HOMEOSTASIS	0.0110483	0.046938	-1.41642	158
GABA_PTHLH-PVALB	GOBP_RESPONSE_TO_TOXIC_SUBSTANCE	0.00693231	0.0342505	-1.41611	190
GABA_PTHLH-PVALB	GOMF_MACROMOLECULAR_CONFORMATION_ISOMERASE_ACTIVITY	0.00252003	0.0171842	1.41283	265
GABA_PTHLH-PVALB	GOCC_BASOLATERAL_PLASMA_MEMBRANE	0.00934197	0.029206	-1.41252	208
GABA_PTHLH-PVALB	GOCC_NUCLEAR_MATRIX	0.0124061	0.0368833	1.41194	121
GABA_PTHLH-PVALB	GOBP_POSITIVE_REGULATION_OF_CELL_DEVELOPMENT	0.00417329	0.0233934	-1.4113	334
GABA_PTHLH-PVALB	GOBP_NEGATIVE_REGULATION_OF_CELL_DIFFERENTIATION	0.000817632	0.00675099	-1.41125	494
GABA_PTHLH-PVALB	GOBP_SENSORY_SYSTEM_DEVELOPMENT	0.00256434	0.0161381	-1.41074	333
GABA_PTHLH-PVALB	GOBP_REGULATION_OF_CELL_SUBSTRATE_ADHESION	0.00944042	0.0419498	-1.40956	176
GABA_PTHLH-PVALB	GOBP_NEGATIVE_REGULATION_OF_CELL_ADHESION	0.00825439	0.0379206	-1.40784	206
GABA_PTHLH-PVALB	GOMF_TRANSCRIPTION_COACTIVATOR_ACTIVITY	0.00374633	0.0229262	1.4062	264
GABA_PTHLH-PVALB	GOBP_MEIOTIC_CELL_CYCLE_PROCESS	0.00425516	0.0236926	1.40619	188
GABA_PTHLH-PVALB	GOBP_POSITIVE_REGULATION_OF_DNA_METABOLIC_PROCESS	0.0028002	0.0171378	1.4061	254
GABA_PTHLH-PVALB	GOBP_SIGNAL_TRANSDUCTION_BY_P53_CLASS_MEDIATOR	0.00670821	0.0335045	-1.40577	169
GABA_PTHLH-PVALB	GOBP_NEGATIVE_REGULATION_OF_GROWTH	0.010771	0.0462914	-1.40228	182
GABA_PTHLH-PVALB	GOBP_CELLULAR_COMPONENT_DISASSEMBLY	0.00361049	0.02091	-1.40189	394
GABA_PTHLH-PVALB	GOBP_NEGATIVE_REGULATION_OF_MITOTIC_CELL_CYCLE	0.00409901	0.0230491	1.4004	190
GABA_PTHLH-PVALB	GOMF_PHOSPHOLIPID_BINDING	0.000680107	0.00667064	-1.40001	415
GABA_PTHLH-PVALB	GOBP_SENSORY_ORGAN_DEVELOPMENT	0.00148395	0.0106046	-1.39925	469
GABA_PTHLH-PVALB	GOCC_CHROMOSOME_TELOMERIC_REGION	0.00602023	0.0204944	1.39766	149
GABA_PTHLH-PVALB	GOCC_APICAL_PART_OF_CELL	0.00250057	0.0100863	-1.39533	366
GABA_PTHLH-PVALB	GOBP_POSITIVE_REGULATION_OF_PHOSPHORUS_METABOLIC_PROCESS	0.00960006	0.042493	-1.39447	266
GABA_PTHLH-PVALB	GOBP_NEGATIVE_REGULATION_OF_GENE_EXPRESSION_EPIGENETIC	0.00739328	0.0355549	1.39289	160
GABA_PTHLH-PVALB	GOBP_CELLULAR_RESPONSE_TO_OXIDATIVE_STRESS	0.0065168	0.0327367	-1.39247	217
GABA_PTHLH-PVALB	GOBP_POSITIVE_REGULATION_OF_DNA_REPAIR	0.00792664	0.0370179	1.39173	140
GABA_PTHLH-PVALB	GOBP_OSSIFICATION	0.00602192	0.0312656	-1.38949	327
GABA_PTHLH-PVALB	GOBP_NEGATIVE_REGULATION_OF_MITOTIC_CELL_CYCLE_PHASE_TRANSITION	0.00801311	0.0372793	1.38898	149
GABA_PTHLH-PVALB	GOCC_SITE_OF_DNA_DAMAGE	0.0159872	0.0451404	1.38856	131
GABA_PTHLH-PVALB	GOMF_HISTONE_MODIFYING_ACTIVITY	0.00802702	0.0422599	1.38671	175
GABA_PTHLH-PVALB	GOBP_RESPONSE_TO_ALCOHOL	0.00968553	0.0426433	-1.38657	205
GABA_PTHLH-PVALB	GOBP_HEART_DEVELOPMENT	0.00163911	0.0113591	-1.38611	466
GABA_PTHLH-PVALB	GOBP_POSITIVE_REGULATION_OF_CELLULAR_COMPONENT_BIOGENESIS	0.00191628	0.0127961	-1.38544	423
GABA_PTHLH-PVALB	GOBP_RESPONSE_TO_RADIATION	0.00211	0.0137883	-1.38379	393
GABA_PTHLH-PVALB	GOBP_NEGATIVE_REGULATION_OF_CELL_CYCLE	0.00150862	0.0106769	1.38161	317
GABA_PTHLH-PVALB	GOCC_TRANS_GOLGI_NETWORK	0.0102807	0.0316329	-1.37885	243
GABA_PTHLH-PVALB	GOCC_BASAL_PART_OF_CELL	0.0144375	0.0414971	-1.37607	249
GABA_PTHLH-PVALB	GOBP_CARBOHYDRATE_DERIVATIVE_CATABOLIC_PROCESS	0.0101479	0.0442356	-1.3718	220
GABA_PTHLH-PVALB	GOBP_NEGATIVE_REGULATION_OF_CATABOLIC_PROCESS	0.00489836	0.026643	-1.36941	315
GABA_PTHLH-PVALB	GOBP_REGULATION_OF_WNT_SIGNALING_PATHWAY	0.00754545	0.0358776	-1.36545	289
GABA_PTHLH-PVALB	GOCC_SPINDLE_POLE	0.00904517	0.0287571	1.3649	167
GABA_PTHLH-PVALB	GOBP_REGULATION_OF_ACTIN_FILAMENT_BASED_PROCESS	0.0093733	0.0417528	-1.36301	327
GABA_PTHLH-PVALB	GOBP_STRIATED_MUSCLE_CELL_DIFFERENTIATION	0.0110495	0.046938	-1.36161	227
GABA_PTHLH-PVALB	GOBP_RESPONSE_TO_WOUNDING	0.00685022	0.0338906	-1.35116	426
GABA_PTHLH-PVALB	GOBP_NEGATIVE_REGULATION_OF_IMMUNE_SYSTEM_PROCESS	0.00537497	0.0285635	-1.35106	371
GABA_PTHLH-PVALB	GOCC_CONDENSED_CHROMOSOME	0.00529362	0.018547	1.34971	260
GABA_PTHLH-PVALB	GOBP_EPITHELIAL_TUBE_MORPHOGENESIS	0.0116042	0.048674	-1.3496	259
GABA_PTHLH-PVALB	GOBP_EPIGENETIC_REGULATION_OF_GENE_EXPRESSION	0.00678255	0.0338091	1.34946	241
GABA_PTHLH-PVALB	GOBP_VIRAL_PROCESS	0.00963737	0.0425158	-1.34691	331
GABA_PTHLH-PVALB	GOBP_CILIUM_ORGANIZATION	0.00125534	0.00922257	1.34378	414
GABA_PTHLH-PVALB	GOBP_POSITIVE_REGULATION_OF_CELL_CYCLE_PROCESS	0.00515789	0.0276592	1.34206	214
GABA_PTHLH-PVALB	GOMF_AMINOACYLTRANSFERASE_ACTIVITY	0.00432004	0.0255632	-1.34125	450
GABA_PTHLH-PVALB	GOBP_WOUND_HEALING	0.00678764	0.0338091	-1.34018	322
GABA_PTHLH-PVALB	GOBP_MITOTIC_CELL_CYCLE_PHASE_TRANSITION	0.00194189	0.0129095	1.33958	386
GABA_PTHLH-PVALB	GOCC_NUCLEAR_SPECK	0.00331772	0.0124415	1.33899	404
GABA_PTHLH-PVALB	GOCC_CHROMOSOME_CENTROMERIC_REGION	0.0117839	0.0355474	1.3385	235
GABA_PTHLH-PVALB	GOBP_CELL_CYCLE_PHASE_TRANSITION	0.000836589	0.00686115	1.33732	481
GABA_PTHLH-PVALB	GOBP_RESPONSE_TO_PEPTIDE_HORMONE	0.0102211	0.044502	-1.32437	361
GABA_PTHLH-PVALB	GOMF_TUBULIN_BINDING	0.00795332	0.042182	-1.32437	363
GABA_PTHLH-PVALB	GOBP_PROTEIN_MATURATION	0.00891765	0.0402117	-1.32163	479
GABA_PTHLH-PVALB	GOCC_CONDENSED_CHROMOSOME_CENTROMERIC_REGION	0.0164945	0.0463003	1.32088	170
GABA_PTHLH-PVALB	GOBP_REGULATION_OF_MITOTIC_CELL_CYCLE	0.00114244	0.00868916	1.31658	435
GABA_PTHLH-PVALB	GOBP_MITOTIC_NUCLEAR_DIVISION	0.0075898	0.0360417	1.31348	252
GABA_PTHLH-PVALB	GOMF_CATALYTIC_ACTIVITY_ACTING_ON_RNA	0.00593767	0.033741	1.31058	387
GABA_PTHLH-PVALB	GOBP_POSITIVE_REGULATION_OF_CATABOLIC_PROCESS	0.0106369	0.0459116	-1.30637	482
GABA_PTHLH-PVALB	GOBP_REGULATION_OF_MRNA_METABOLIC_PROCESS	0.00939306	0.04179	1.2945	275
GABA_PTHLH-PVALB	GOBP_FATTY_ACID_METABOLIC_PROCESS	0.00602967	0.0312656	1.28017	309
GABA_PTHLH-PVALB	GOBP_ORGANELLE_FISSION	0.0106451	0.0459116	1.24503	443
GABA_PTHLH-PVALB	GOBP_SMALL_MOLECULE_CATABOLIC_PROCESS	0.00998602	0.043733	1.23623	309
glutamatergic_L23IT	GOCC_CYTOSOLIC_LARGE_RIBOSOMAL_SUBUNIT	2.2e-15	2.07e-13	-2.84016	52
glutamatergic_L23IT	GOMF_STRUCTURAL_CONSTITUENT_OF_RIBOSOME	9.05e-22	6.27e-19	-2.8293	155
glutamatergic_L23IT	GOCC_RIBOSOMAL_SUBUNIT	6.32e-21	2.96e-18	-2.77434	177
glutamatergic_L23IT	GOCC_LARGE_RIBOSOMAL_SUBUNIT	3.59e-17	5.61e-15	-2.76185	108
glutamatergic_L23IT	GOCC_CYTOSOLIC_RIBOSOME	1.36e-16	1.59e-14	-2.7613	110
glutamatergic_L23IT	GOCC_RIBOSOME	3.28e-19	7.69e-17	-2.57902	220
glutamatergic_L23IT	GOCC_RESPIRATORY_CHAIN_COMPLEX	1.47e-12	1.15e-10	-2.54098	104
glutamatergic_L23IT	GOBP_PROTON_MOTIVE_FORCE_DRIVEN_ATP_SYNTHESIS	1.51e-10	1.34e-07	-2.50461	74
glutamatergic_L23IT	GOBP_ATP_SYNTHESIS_COUPLED_ELECTRON_TRANSPORT	1.29e-10	1.34e-07	-2.44215	92
glutamatergic_L23IT	GOMF_OXIDOREDUCTION_DRIVEN_ACTIVE_TRANSMEMBRANE_TRANSPORTER_ACTIVITY	9.88e-10	3.43e-07	-2.43679	63
glutamatergic_L23IT	GOBP_CYTOPLASMIC_TRANSLATION	9.97e-13	1.77e-09	-2.42535	163
glutamatergic_L23IT	GOMF_NADH_DEHYDROGENASE_ACTIVITY	4.61e-07	7.98e-05	-2.32628	44
glutamatergic_L23IT	GOBP_ATP_BIOSYNTHETIC_PROCESS	4.66e-09	2.07e-06	-2.30413	99
glutamatergic_L23IT	GOCC_NADH_DEHYDROGENASE_COMPLEX	1.27e-06	3.49e-05	-2.27189	47
glutamatergic_L23IT	GOBP_MITOCHONDRIAL_ELECTRON_TRANSPORT_NADH_TO_UBIQUINONE	1.69e-06	0.000353372	-2.22658	50
glutamatergic_L23IT	GOBP_OXIDATIVE_PHOSPHORYLATION	8.31e-10	4.91e-07	-2.21973	136
glutamatergic_L23IT	GOCC_CYTOSOLIC_SMALL_RIBOSOMAL_SUBUNIT	5.17e-06	0.000127565	-2.21617	39
glutamatergic_L23IT	GOBP_REGULATION_OF_SYNAPTIC_PLASTICITY	2.62e-10	1.86e-07	-2.19743	186
glutamatergic_L23IT	GOCC_CYTOCHROME_COMPLEX	1.49e-05	0.000291978	-2.19388	32
glutamatergic_L23IT	GOBP_POSITIVE_REGULATION_OF_AUTOPHAGY_OF_MITOCHONDRION	1.38e-05	0.00126491	-2.15761	24
glutamatergic_L23IT	GOBP_ESTABLISHMENT_OF_PROTEIN_LOCALIZATION_TO_MITOCHONDRIAL_MEMBRANE	1.25e-05	0.00126491	-2.14762	33
glutamatergic_L23IT	GOCC_SMALL_RIBOSOMAL_SUBUNIT	1.61e-06	4.18e-05	-2.13824	72
glutamatergic_L23IT	GOCC_TIM23_MITOCHONDRIAL_IMPORT_INNER_MEMBRANE_TRANSLOCASE_COMPLEX	0.000117959	0.00178461	-2.13024	16
glutamatergic_L23IT	GOBP_ELECTRON_TRANSPORT_CHAIN	1.01e-07	3.26e-05	-2.11666	117
glutamatergic_L23IT	GOBP_RIBOSOMAL_LARGE_SUBUNIT_BIOGENESIS	2.55e-05	0.00201248	-2.04974	63
glutamatergic_L23IT	GOBP_AEROBIC_RESPIRATION	2.97e-08	1.17e-05	-2.04789	180
glutamatergic_L23IT	GOCC_MITOCHONDRIAL_PROTEIN_CONTAINING_COMPLEX	3.64e-08	1.22e-06	-2.04429	175
glutamatergic_L23IT	GOBP_REGULATION_OF_TRANS_SYNAPTIC_SIGNALING	4.73e-14	1.68e-10	-2.04125	436
glutamatergic_L23IT	GOMF_ACTIVE_MONOATOMIC_ION_TRANSMEMBRANE_TRANSPORTER_ACTIVITY	1.87e-06	0.000198657	-2.03453	107
glutamatergic_L23IT	GOBP_PRESYNAPTIC_MODULATION_OF_CHEMICAL_SYNAPTIC_TRANSMISSION	0.000109453	0.00562649	-2.03308	35
glutamatergic_L23IT	GOCC_DENDRITIC_SHAFT	0.00023028	0.00308575	-2.01385	39
glutamatergic_L23IT	GOMF_OXIDOREDUCTASE_ACTIVITY_ACTING_ON_NAD_P_H_QUINONE_OR_SIMILAR_COMPOUND_AS_ACCEPTOR	8.36e-05	0.00377755	-2.0039	55
glutamatergic_L23IT	GOCC_OXIDOREDUCTASE_COMPLEX	1.2e-06	3.49e-05	-2.00058	133
glutamatergic_L23IT	GOCC_MITOCHONDRIAL_LARGE_RIBOSOMAL_SUBUNIT	6.48e-05	0.00104768	-1.99944	54
glutamatergic_L23IT	GOBP_LONG_TERM_SYNAPTIC_POTENTIATION	9.59e-06	0.001112	-1.9961	87
glutamatergic_L23IT	GOBP_GLUTAMATE_RECEPTOR_SIGNALING_PATHWAY	0.000114389	0.00574869	-1.99252	55
glutamatergic_L23IT	GOBP_NUCLEOSIDE_TRIPHOSPHATE_BIOSYNTHETIC_PROCESS	1.43e-06	0.000317263	-1.99188	122
glutamatergic_L23IT	GOMF_MRNA_5_UTR_BINDING	0.000358691	0.0108075	-1.99152	23
glutamatergic_L23IT	GOMF_CALCIUM_CHANNEL_REGULATOR_ACTIVITY	6.91e-05	0.0036838	-1.98623	41
glutamatergic_L23IT	GOBP_REGULATION_OF_NOTCH_SIGNALING_PATHWAY	2.28e-05	0.00183957	-1.98524	75
glutamatergic_L23IT	GOCC_NEURON_SPINE	4.54e-07	1.42e-05	-1.98358	159
glutamatergic_L23IT	GOBP_CAMP_MEDIATED_SIGNALING	0.00032329	0.0131806	-1.97715	28
glutamatergic_L23IT	GOCC_PROTON_TRANSPORTING_TWO_SECTOR_ATPASE_COMPLEX	0.000125339	0.001837	-1.96637	46
glutamatergic_L23IT	GOMF_POSTSYNAPTIC_NEUROTRANSMITTER_RECEPTOR_ACTIVITY	2.84e-05	0.00196714	-1.96396	63
glutamatergic_L23IT	GOBP_MEMORY	5.31e-06	0.000748591	-1.96097	112
glutamatergic_L23IT	GOCC_ORGANELLAR_RIBOSOME	1.67e-05	0.000312578	-1.95951	86
glutamatergic_L23IT	GOBP_PYRIMIDINE_CONTAINING_COMPOUND_BIOSYNTHETIC_PROCESS	0.000222708	0.00987432	1.95811	39
glutamatergic_L23IT	GOBP_SYNAPTIC_TRANSMISSION_GLUTAMATERGIC	2.11e-05	0.00173724	-1.95518	95
glutamatergic_L23IT	GOBP_STEROID_HORMONE_SECRETION	0.000412444	0.0153994	-1.95272	15
glutamatergic_L23IT	GOBP_REGULATION_OF_AUTOPHAGY_OF_MITOCHONDRION	7.52e-05	0.00430362	-1.9519	49
glutamatergic_L23IT	GOBP_LIPID_EXPORT_FROM_CELL	0.000532886	0.0185309	-1.95072	31
glutamatergic_L23IT	GOCC_CLATHRIN_COATED_VESICLE_MEMBRANE	6.95e-06	0.000162915	-1.95062	108
glutamatergic_L23IT	GOBP_RIBOSOME_BIOGENESIS	3.81e-09	1.93e-06	-1.94788	305
glutamatergic_L23IT	GOBP_GAMMA_AMINOBUTYRIC_ACID_SIGNALING_PATHWAY	0.000459655	0.0166605	-1.94781	26
glutamatergic_L23IT	GOBP_REGULATION_OF_SYNAPTIC_TRANSMISSION_GLUTAMATERGIC	3.66e-05	0.00249859	-1.94655	64
glutamatergic_L23IT	GOBP_PROTEIN_IMPORT_INTO_MITOCHONDRIAL_MATRIX	0.000418757	0.0154722	-1.94227	23
glutamatergic_L23IT	GOCC_SYNAPTIC_MEMBRANE	8.99e-11	6.02e-09	-1.93649	396
glutamatergic_L23IT	GOBP_GLIAL_CELL_MIGRATION	0.000115071	0.00574869	-1.93054	43
glutamatergic_L23IT	GOCC_DISTAL_AXON	2.72e-08	1.06e-06	-1.92933	248
glutamatergic_L23IT	GOMF_SCAFFOLD_PROTEIN_BINDING	8.72e-05	0.00377755	-1.92765	61
glutamatergic_L23IT	GOBP_PROTEIN_LOCALIZATION_TO_MITOCHONDRION	5.31e-06	0.000748591	-1.92612	128
glutamatergic_L23IT	GOMF_GLUTAMATE_RECEPTOR_BINDING	0.000314966	0.0103939	-1.91872	43
glutamatergic_L23IT	GOBP_MITOCHONDRIAL_ELECTRON_TRANSPORT_CYTOCHROME_C_TO_OXYGEN	0.00204547	0.0473819	-1.9166	18
glutamatergic_L23IT	GOBP_TELENCEPHALON_GLIAL_CELL_MIGRATION	0.000608492	0.0209546	-1.91644	26
glutamatergic_L23IT	GOMF_KINASE_INHIBITOR_ACTIVITY	7.87e-05	0.00377755	-1.9145	81
glutamatergic_L23IT	GOCC_POSTSYNAPTIC_MEMBRANE	3.36e-08	1.21e-06	-1.9122	282
glutamatergic_L23IT	GOMF_ACETYLCHOLINE_RECEPTOR_ACTIVITY	0.000654781	0.0174524	-1.90955	22
glutamatergic_L23IT	GOBP_NEURON_CELLULAR_HOMEOSTASIS	0.000348024	0.0138701	-1.90849	55
glutamatergic_L23IT	GOBP_RIBOSOMAL_SMALL_SUBUNIT_BIOGENESIS	3.25e-05	0.00228386	-1.90508	107
glutamatergic_L23IT	GOCC_TRANSPORTER_COMPLEX	1.45e-10	8.5e-09	-1.90318	435
glutamatergic_L23IT	GOBP_EXOCYTIC_PROCESS	3.28e-05	0.00228386	-1.8963	86
glutamatergic_L23IT	GOBP_CELLULAR_RESPIRATION	3.56e-07	9.77e-05	-1.88826	215
glutamatergic_L23IT	GOCC_NEURON_TO_NEURON_SYNAPSE	1.31e-09	6.15e-08	-1.88768	381
glutamatergic_L23IT	GOMF_EXTRACELLULAR_LIGAND_GATED_MONOATOMIC_ION_CHANNEL_ACTIVITY	0.000418757	0.0120916	-1.88073	53
glutamatergic_L23IT	GOMF_NEUROTRANSMITTER_RECEPTOR_ACTIVITY_INVOLVED_IN_REGULATION_OF_POSTSYNAPTIC_MEMBRANE_POTENTIAL	0.000346921	0.0108075	-1.88066	46
glutamatergic_L23IT	GOCC_PROTON_TRANSPORTING_ATP_SYNTHASE_COMPLEX	0.0020698	0.0198109	-1.87519	20
glutamatergic_L23IT	GOBP_PROTEIN_TARGETING_TO_MITOCHONDRION	3e-05	0.00217883	-1.87322	103
glutamatergic_L23IT	GOCC_PRERIBOSOME	5.53e-05	0.000926186	-1.87271	104
glutamatergic_L23IT	GOBP_CELLULAR_RESPONSE_TO_ANGIOTENSIN	0.0012486	0.0350026	-1.87107	29
glutamatergic_L23IT	GOBP_MITOCHONDRIAL_RESPIRATORY_CHAIN_COMPLEX_ASSEMBLY	9.61e-05	0.00528305	-1.86452	96
glutamatergic_L23IT	GOMF_GLUTAMATE_RECEPTOR_ACTIVITY	0.00126735	0.0292757	-1.86415	24
glutamatergic_L23IT	GOBP_PURINE_NUCLEOTIDE_BIOSYNTHETIC_PROCESS	3.46e-06	0.000562052	-1.86329	172
glutamatergic_L23IT	GOBP_RRNA_PROCESSING	7.46e-07	0.000176457	-1.86109	215
glutamatergic_L23IT	GOBP_PYRIMIDINE_NUCLEOTIDE_BIOSYNTHETIC_PROCESS	0.00173741	0.0427957	1.86041	31
glutamatergic_L23IT	GOMF_PRIMARY_ACTIVE_TRANSMEMBRANE_TRANSPORTER_ACTIVITY	1.06e-05	0.000817747	-1.85813	151
glutamatergic_L23IT	GOCC_NEUROMUSCULAR_JUNCTION	0.000218295	0.00301118	-1.85368	69
glutamatergic_L23IT	GOBP_POSITIVE_REGULATION_OF_SYNAPTIC_TRANSMISSION	2.95e-05	0.00217883	-1.85358	135
glutamatergic_L23IT	GOBP_SYNAPTIC_VESICLE_EXOCYTOSIS	6.46e-05	0.00375752	-1.85262	98
glutamatergic_L23IT	GOBP_PYRIMIDINE_NUCLEOTIDE_METABOLIC_PROCESS	0.000482215	0.0169348	1.85152	51
glutamatergic_L23IT	GOBP_REGULATED_EXOCYTOSIS	3.13e-06	0.000555656	-1.85095	184
glutamatergic_L23IT	GOBP_REGULATION_OF_SYNAPTIC_VESICLE_RECYCLING	0.00165024	0.0409758	-1.85037	29
glutamatergic_L23IT	GOBP_MATURATION_OF_LSU_RRNA	0.00113501	0.0327307	-1.84893	26
glutamatergic_L23IT	GOBP_CALCIUM_ION_REGULATED_EXOCYTOSIS	0.000312534	0.0129871	-1.84882	60
glutamatergic_L23IT	GOBP_RRNA_METABOLIC_PROCESS	4.33e-07	0.000109767	-1.84581	253
glutamatergic_L23IT	GOBP_PROTON_TRANSMEMBRANE_TRANSPORT	6.67e-06	0.000845403	-1.84253	158
glutamatergic_L23IT	GOBP_RIBOSOME_ASSEMBLY	0.000170667	0.00786176	-1.84025	59
glutamatergic_L23IT	GOCC_POSTSYNAPTIC_SPECIALIZATION	1.6e-08	6.83e-07	-1.83916	369
glutamatergic_L23IT	GOBP_RIBOSE_PHOSPHATE_BIOSYNTHETIC_PROCESS	1.39e-05	0.00126491	-1.83864	165
glutamatergic_L23IT	GOBP_REGULATION_OF_SYNAPTIC_VESICLE_ENDOCYTOSIS	0.00118493	0.0338946	-1.83755	24
glutamatergic_L23IT	GOBP_MITOPHAGY	0.000101606	0.00537905	-1.83544	90
glutamatergic_L23IT	GOCC_INTRACILIARY_TRANSPORT_PARTICLE	0.00271606	0.0244968	1.83474	22
glutamatergic_L23IT	GOMF_UNFOLDED_PROTEIN_BINDING	0.000133431	0.0048667	-1.83413	95
glutamatergic_L23IT	GOCC_POSTSYNAPTIC_DENSITY_MEMBRANE	0.000111357	0.00174088	-1.8318	113
glutamatergic_L23IT	GOBP_RESPONSE_TO_ACETYLCHOLINE	0.0012486	0.0350026	-1.83126	40
glutamatergic_L23IT	GOBP_RESPONSE_TO_VITAMIN	0.000715442	0.0237166	-1.83112	57
glutamatergic_L23IT	GOCC_CELL_BODY	6.74e-10	3.51e-08	-1.83085	473
glutamatergic_L23IT	GOBP_ADENYLATE_CYCLASE_ACTIVATING_G_PROTEIN_COUPLED_RECEPTOR_SIGNALING_PATHWAY	6.12e-05	0.00367828	-1.82961	112
glutamatergic_L23IT	GOMF_CHEMOREPELLENT_ACTIVITY	0.00187234	0.0364247	1.82927	25
glutamatergic_L23IT	GOBP_SYNAPTIC_VESICLE_PRIMING	0.00178952	0.0428881	-1.82654	27
glutamatergic_L23IT	GOCC_SITE_OF_POLARIZED_GROWTH	1.26e-05	0.000255935	-1.82568	168
glutamatergic_L23IT	GOCC_PRERIBOSOME_LARGE_SUBUNIT_PRECURSOR	0.00557399	0.04357	-1.82436	17
glutamatergic_L23IT	GOBP_PROTEIN_REFOLDING	0.00205718	0.0473819	-1.82427	22
glutamatergic_L23IT	GOBP_REGULATION_OF_SYNAPSE_STRUCTURE_OR_ACTIVITY	3.58e-07	9.77e-05	-1.82022	282
glutamatergic_L23IT	GOBP_MITOCHONDRIAL_MEMBRANE_ORGANIZATION	9.24e-05	0.00520175	-1.8199	110
glutamatergic_L23IT	GOCC_POSTSYNAPTIC_SPECIALIZATION_MEMBRANE	2.9e-05	0.000504056	-1.81429	139
glutamatergic_L23IT	GOCC_CENTRIOLE	2.38e-05	0.000429404	1.81401	151
glutamatergic_L23IT	GOMF_PHOSPHATASE_INHIBITOR_ACTIVITY	0.00100361	0.0248393	-1.81192	46
glutamatergic_L23IT	GOCC_REPLISOME	0.00313839	0.0272575	1.80943	24
glutamatergic_L23IT	GOBP_REGULATION_OF_SYNAPSE_ASSEMBLY	2.65e-05	0.00204605	-1.80905	153
glutamatergic_L23IT	GOCC_SMALL_SUBUNIT_PROCESSOME	0.000459915	0.00567632	-1.80533	72
glutamatergic_L23IT	GOCC_ENDOLYSOSOME	0.00433714	0.035071	-1.79539	23
glutamatergic_L23IT	GOBP_ATP_METABOLIC_PROCESS	5.49e-06	0.000748591	-1.79515	207
glutamatergic_L23IT	GOBP_MITOCHONDRIAL_TRANSLATION	0.000104293	0.00544011	-1.79243	130
glutamatergic_L23IT	GOCC_EXOCYTIC_VESICLE	8.3e-06	0.000185391	-1.79178	224
glutamatergic_L23IT	GOCC_NEUROTRANSMITTER_RECEPTOR_COMPLEX	0.00124359	0.0135638	-1.79077	49
glutamatergic_L23IT	GOMF_PROTON_TRANSMEMBRANE_TRANSPORTER_ACTIVITY	3.41e-05	0.00215051	-1.78705	155
glutamatergic_L23IT	GOBP_GLIOGENESIS	2.95e-06	0.000551059	-1.77606	246
glutamatergic_L23IT	GOBP_NEURON_MIGRATION	3.01e-05	0.00217883	-1.76803	158
glutamatergic_L23IT	GOMF_ENZYME_INHIBITOR_ACTIVITY	1.23e-06	0.000170503	-1.76766	293
glutamatergic_L23IT	GOBP_REGULATION_OF_GLIOGENESIS	0.00107412	0.0316034	-1.76576	63
glutamatergic_L23IT	GOMF_CELL_ADHESION_MOLECULE_BINDING	1.34e-08	3.09e-06	-1.76514	456
glutamatergic_L23IT	GOBP_EXTRACELLULAR_TRANSPORT	0.00126689	0.0350026	1.76253	48
glutamatergic_L23IT	GOBP_REGULATION_OF_CELL_JUNCTION_ASSEMBLY	5.2e-06	0.000748591	-1.76079	226
glutamatergic_L23IT	GOBP_PYRIMIDINE_CONTAINING_COMPOUND_METABOLIC_PROCESS	0.000949906	0.0287982	1.75438	71
glutamatergic_L23IT	GOBP_POSTSYNAPTIC_SIGNAL_TRANSDUCTION	0.0013883	0.0364763	-1.749	43
glutamatergic_L23IT	GOCC_ORGANELLE_ENVELOPE_LUMEN	0.000424981	0.00538692	-1.74883	95
glutamatergic_L23IT	GOMF_NEUROTRANSMITTER_RECEPTOR_ACTIVITY	0.000734182	0.018844	-1.74745	84
glutamatergic_L23IT	GOBP_INNER_MITOCHONDRIAL_MEMBRANE_ORGANIZATION	0.0020029	0.0468273	-1.74521	45
glutamatergic_L23IT	GOBP_SYNAPSE_ASSEMBLY	6.06e-06	0.000795547	-1.74402	246
glutamatergic_L23IT	GOBP_TELENCEPHALON_DEVELOPMENT	1.72e-05	0.00145492	-1.7426	234
glutamatergic_L23IT	GOBP_CHAPERONE_MEDIATED_PROTEIN_FOLDING	0.00127946	0.0350026	-1.74223	60
glutamatergic_L23IT	GOBP_POSITIVE_REGULATION_OF_GLIOGENESIS	0.0021074	0.0482255	-1.7392	45
glutamatergic_L23IT	GOMF_CADHERIN_BINDING	2.01e-06	0.000198657	-1.73758	291
glutamatergic_L23IT	GOBP_VESICLE_MEDIATED_TRANSPORT_IN_SYNAPSE	1.39e-05	0.00126491	-1.73545	244
glutamatergic_L23IT	GOBP_COGNITION	2.69e-06	0.000529315	-1.73389	273
glutamatergic_L23IT	GOBP_NEUROTRANSMITTER_TRANSPORT	4.55e-05	0.00288036	-1.73339	184
glutamatergic_L23IT	GOBP_REGULATION_OF_POSTSYNAPTIC_MEMBRANE_POTENTIAL	0.000254745	0.0108865	-1.73209	131
glutamatergic_L23IT	GOBP_AORTA_DEVELOPMENT	0.00177248	0.0428881	-1.72851	43
glutamatergic_L23IT	GOBP_REGULATION_OF_TRANSPORTER_ACTIVITY	0.00046501	0.0166605	-1.72583	86
glutamatergic_L23IT	GOBP_CELLULAR_RESPONSE_TO_METAL_ION	0.000464678	0.0166605	-1.71532	142
glutamatergic_L23IT	GOBP_RIBONUCLEOPROTEIN_COMPLEX_BIOGENESIS	9.8e-08	3.26e-05	-1.71072	449
glutamatergic_L23IT	GOMF_HISTONE_H3_READER_ACTIVITY	0.00140386	0.0304022	1.70506	54
glutamatergic_L23IT	GOBP_PALLIUM_DEVELOPMENT	0.000153793	0.0072734	-1.70208	162
glutamatergic_L23IT	GOBP_NUCLEOSIDE_TRIPHOSPHATE_METABOLIC_PROCESS	1.3e-05	0.00126491	-1.69818	251
glutamatergic_L23IT	GOMF_CALCIUM_ION_TRANSMEMBRANE_TRANSPORTER_ACTIVITY	0.000114476	0.00461342	-1.69567	159
glutamatergic_L23IT	GOBP_NEGATIVE_REGULATION_OF_MONOATOMIC_ION_TRANSPORT	0.00175908	0.0428881	-1.69336	71
glutamatergic_L23IT	GOBP_PROTEOGLYCAN_BIOSYNTHETIC_PROCESS	0.00165197	0.0409758	-1.69109	66
glutamatergic_L23IT	GOBP_CEREBRAL_CORTEX_DEVELOPMENT	0.000386901	0.0147563	-1.69094	113
glutamatergic_L23IT	GOBP_SMOOTH_MUSCLE_CONTRACTION	0.000982295	0.0295271	-1.68549	72
glutamatergic_L23IT	GOBP_POSITIVE_REGULATION_OF_CELL_SUBSTRATE_ADHESION	0.000867385	0.0274698	-1.68433	92
glutamatergic_L23IT	GOBP_NOTCH_SIGNALING_PATHWAY	0.000245413	0.0106156	-1.68243	132
glutamatergic_L23IT	GOBP_ENERGY_DERIVATION_BY_OXIDATION_OF_ORGANIC_COMPOUNDS	9.86e-06	0.001112	-1.67961	299
glutamatergic_L23IT	GOCC_SCHAFFER_COLLATERAL_CA1_SYNAPSE	0.00119544	0.0133491	-1.67924	95
glutamatergic_L23IT	GOMF_RRNA_BINDING	0.00208836	0.0380851	-1.67924	61
glutamatergic_L23IT	GOCC_GABA_ERGIC_SYNAPSE	0.000841483	0.0101194	-1.67875	107
glutamatergic_L23IT	GOMF_ELECTRON_TRANSFER_ACTIVITY	0.000503371	0.0139534	-1.67551	104
glutamatergic_L23IT	GOBP_ADENYLATE_CYCLASE_MODULATING_G_PROTEIN_COUPLED_RECEPTOR_SIGNALING_PATHWAY	0.000141666	0.00697904	-1.66891	180
glutamatergic_L23IT	GOBP_RIBOSE_PHOSPHATE_METABOLIC_PROCESS	8.39e-06	0.00102566	-1.66672	331
glutamatergic_L23IT	GOCC_GOLGI_CISTERNA	0.00136796	0.0145812	-1.66201	91
glutamatergic_L23IT	GOBP_REGULATION_OF_POSTSYNAPSE_ORGANIZATION	0.000383849	0.0147563	-1.66076	132
glutamatergic_L23IT	GOBP_RESPONSE_TO_CALCIUM_ION	0.000949926	0.0287982	-1.65857	116
glutamatergic_L23IT	GOBP_BIOLOGICAL_PROCESS_INVOLVED_IN_SYMBIOTIC_INTERACTION	0.00108817	0.0316373	-1.65623	142
glutamatergic_L23IT	GOBP_REGULATION_OF_MONOATOMIC_ION_TRANSPORT	1.34e-05	0.00126491	-1.65338	315
glutamatergic_L23IT	GOBP_DENDRITIC_SPINE_DEVELOPMENT	0.00133885	0.0354396	-1.65062	90
glutamatergic_L23IT	GOBP_AUTOPHAGY_OF_MITOCHONDRION	0.00158278	0.0403893	-1.64734	109
glutamatergic_L23IT	GOBP_LEARNING	0.00131094	0.0354124	-1.64717	142
glutamatergic_L23IT	GOBP_REGULATION_OF_REGULATED_SECRETORY_PATHWAY	0.00178267	0.0428881	-1.64331	101
glutamatergic_L23IT	GOMF_MOLECULAR_CARRIER_ACTIVITY	0.00133966	0.029948	-1.64116	97
glutamatergic_L23IT	GOBP_EXOCYTOSIS	5.52e-05	0.00343314	-1.63052	295
glutamatergic_L23IT	GOCC_TRANSPORT_VESICLE	1.08e-05	0.000231001	-1.62852	377
glutamatergic_L23IT	GOMF_MOLECULAR_FUNCTION_INHIBITOR_ACTIVITY	5.76e-06	0.000498862	-1.6285	396
glutamatergic_L23IT	GOBP_MITOCHONDRION_ORGANIZATION	3.49e-06	0.000562052	-1.62701	391
glutamatergic_L23IT	GOBP_REGULATION_OF_CELL_SUBSTRATE_ADHESION	0.000665754	0.0222776	-1.61804	166
glutamatergic_L23IT	GOMF_CHROMATIN_PROTEIN_ADAPTOR_ACTIVITY	0.00178634	0.0364247	1.61731	106
glutamatergic_L23IT	GOCC_PRESYNAPTIC_MEMBRANE	0.00108114	0.0126764	-1.61717	160
glutamatergic_L23IT	GOBP_NEUROTRANSMITTER_SECRETION	0.0010781	0.0316034	-1.6168	138
glutamatergic_L23IT	GOBP_POSITIVE_REGULATION_OF_CELL_JUNCTION_ASSEMBLY	0.00184268	0.0438656	-1.61654	86
glutamatergic_L23IT	GOCC_NEURON_PROJECTION_TERMINUS	0.00213616	0.0200372	-1.61312	107
glutamatergic_L23IT	GOBP_REGULATION_OF_NEUROTRANSMITTER_TRANSPORT	0.00147501	0.0381887	-1.60784	91
glutamatergic_L23IT	GOBP_GLIAL_CELL_DIFFERENTIATION	0.000406764	0.0153488	-1.60646	184
glutamatergic_L23IT	GOCC_SYNAPTIC_VESICLE_MEMBRANE	0.00184626	0.0180696	-1.60566	128
glutamatergic_L23IT	GOBP_SIGNAL_RELEASE	1.6e-05	0.0013809	-1.6045	376
glutamatergic_L23IT	GOBP_REGULATION_OF_MEMBRANE_POTENTIAL	1.19e-05	0.00126491	-1.6042	389
glutamatergic_L23IT	GOBP_CILIUM_ORGANIZATION	1e-05	0.001112	1.60106	399
glutamatergic_L23IT	GOBP_PURINE_CONTAINING_COMPOUND_BIOSYNTHETIC_PROCESS	0.000165574	0.0077275	-1.59997	232
glutamatergic_L23IT	GOMF_MONOATOMIC_CATION_CHANNEL_ACTIVITY	4.35e-05	0.00251281	-1.59455	344
glutamatergic_L23IT	GOCC_COATED_VESICLE_MEMBRANE	0.00114823	0.0131347	-1.59388	167
glutamatergic_L23IT	GOCC_PIGMENT_GRANULE	0.00301029	0.0266382	-1.58972	99
glutamatergic_L23IT	GOBP_MUSCLE_CONTRACTION	0.000144432	0.0070178	-1.58939	265
glutamatergic_L23IT	GOBP_PLASMA_MEMBRANE_ORGANIZATION	0.00186006	0.0439842	-1.58789	127
glutamatergic_L23IT	GOMF_HISTONE_READER_ACTIVITY	0.00216212	0.0384192	1.58788	85
glutamatergic_L23IT	GOCC_MONOATOMIC_ION_CHANNEL_COMPLEX	0.000159427	0.0022658	-1.58687	291
glutamatergic_L23IT	GOBP_REGULATION_OF_PROTEIN_CATABOLIC_PROCESS	6.32e-05	0.00373349	-1.58456	329
glutamatergic_L23IT	GOCC_FICOLIN_1_RICH_GRANULE_LUMEN	0.00258266	0.0237503	-1.58075	108
glutamatergic_L23IT	GOMF_UBIQUITIN_LIKE_PROTEIN_LIGASE_BINDING	0.000119829	0.00461342	-1.57839	286
glutamatergic_L23IT	GOBP_REGULATION_OF_NERVOUS_SYSTEM_DEVELOPMENT	4.33e-05	0.00286069	-1.57776	350
glutamatergic_L23IT	GOBP_NUCLEOTIDE_BIOSYNTHETIC_PROCESS	0.000765889	0.024923	-1.57458	203
glutamatergic_L23IT	GOBP_SENSORY_PERCEPTION_OF_MECHANICAL_STIMULUS	0.0020067	0.0468273	-1.56696	150
glutamatergic_L23IT	GOBP_NEGATIVE_REGULATION_OF_MOLECULAR_FUNCTION	0.000274408	0.0115872	-1.56063	271
glutamatergic_L23IT	GOBP_ESTABLISHMENT_OF_PROTEIN_LOCALIZATION_TO_MEMBRANE	0.000211743	0.009507	-1.55994	251
glutamatergic_L23IT	GOBP_FOREBRAIN_DEVELOPMENT	9.96e-05	0.00535519	-1.55409	313
glutamatergic_L23IT	GOBP_RESPONSE_TO_WOUNDING	4.44e-05	0.00286069	-1.54906	387
glutamatergic_L23IT	GOMF_CALMODULIN_BINDING	0.00125019	0.0292757	-1.54832	171
glutamatergic_L23IT	GOBP_ESTABLISHMENT_OF_PROTEIN_LOCALIZATION_TO_ORGANELLE	5.8e-05	0.00354492	-1.54497	415
glutamatergic_L23IT	GOBP_REGULATION_OF_CATALYTIC_ACTIVITY	1.58e-05	0.0013809	-1.54463	482
glutamatergic_L23IT	GOCC_PERIKARYON	0.0036261	0.0303686	-1.54314	136
glutamatergic_L23IT	GOBP_PROTEIN_STABILIZATION	0.00132784	0.0354124	-1.54202	200
glutamatergic_L23IT	GOBP_CELL_JUNCTION_ASSEMBLY	4.38e-05	0.00286069	-1.53398	425
glutamatergic_L23IT	GOBP_GENERATION_OF_PRECURSOR_METABOLITES_AND_ENERGY	0.000146636	0.0070286	-1.53338	410
glutamatergic_L23IT	GOBP_CALCIUM_ION_TRANSPORT	0.000194653	0.00885171	-1.5322	322
glutamatergic_L23IT	GOCC_PML_BODY	0.00473188	0.0376144	1.52761	100
glutamatergic_L23IT	GOCC_CATION_CHANNEL_COMPLEX	0.0015037	0.0153312	-1.52389	200
glutamatergic_L23IT	GOBP_PROTEIN_TARGETING	0.000242004	0.0105974	-1.52189	307
glutamatergic_L23IT	GOCC_FICOLIN_1_RICH_GRANULE	0.00357609	0.0303686	-1.5214	149
glutamatergic_L23IT	GOBP_WOUND_HEALING	0.000361062	0.0140735	-1.51886	292
glutamatergic_L23IT	GOCC_CELL_SUBSTRATE_JUNCTION	0.000276419	0.00360112	-1.51882	379
glutamatergic_L23IT	GOBP_POSTSYNAPSE_ORGANIZATION	0.00161637	0.040952	-1.51849	216
glutamatergic_L23IT	GOBP_REGULATION_OF_VESICLE_MEDIATED_TRANSPORT	9.68e-05	0.00528305	-1.51458	443
glutamatergic_L23IT	GOBP_REGULATION_OF_TRANSFERASE_ACTIVITY	0.00107516	0.0316034	-1.51049	260
glutamatergic_L23IT	GOCC_TRANSPORT_VESICLE_MEMBRANE	0.00147727	0.0153312	-1.50715	214
glutamatergic_L23IT	GOCC_GOLGI_STACK	0.00588376	0.045194	-1.50697	125
glutamatergic_L23IT	GOBP_REGULATION_OF_NEUROGENESIS	0.000649867	0.0219531	-1.50338	282
glutamatergic_L23IT	GOBP_POSITIVE_REGULATION_OF_MAPK_CASCADE	0.000358455	0.0140735	-1.49741	322
glutamatergic_L23IT	GOBP_ERK1_AND_ERK2_CASCADE	0.00164751	0.0409758	-1.49486	215
glutamatergic_L23IT	GOMF_PHOSPHOPROTEIN_PHOSPHATASE_ACTIVITY	0.00195762	0.0366656	-1.47667	237
glutamatergic_L23IT	GOBP_POSITIVE_REGULATION_OF_ESTABLISHMENT_OF_PROTEIN_LOCALIZATION	0.000890188	0.0276973	-1.47638	262
glutamatergic_L23IT	GOBP_MUSCLE_SYSTEM_PROCESS	0.000470049	0.0166726	-1.47465	333
glutamatergic_L23IT	GOCC_RECEPTOR_COMPLEX	0.00184934	0.0180696	-1.46273	289
glutamatergic_L23IT	GOMF_PASSIVE_TRANSMEMBRANE_TRANSPORTER_ACTIVITY	0.000183139	0.00634578	-1.46236	463
glutamatergic_L23IT	GOBP_REGULATION_OF_PROTEIN_STABILITY	0.000946436	0.0287982	-1.46188	320
glutamatergic_L23IT	GOBP_REGULATION_OF_SECRETION	0.000314883	0.0129871	-1.45931	449
glutamatergic_L23IT	GOBP_NUCLEOTIDE_METABOLIC_PROCESS	0.000341846	0.0137787	-1.45716	434
glutamatergic_L23IT	GOBP_RESPONSE_TO_METAL_ION	0.00132279	0.0354124	-1.45566	262
glutamatergic_L23IT	GOMF_GTPASE_BINDING	0.00189219	0.0364247	-1.45433	298
glutamatergic_L23IT	GOBP_REGULATION_OF_TRANSMEMBRANE_TRANSPORT	0.000885367	0.0276973	-1.44961	322
glutamatergic_L23IT	GOBP_NEGATIVE_REGULATION_OF_TRANSPORT	0.00157984	0.0403893	-1.44079	314
glutamatergic_L23IT	GOBP_POSITIVE_REGULATION_OF_PROTEIN_LOCALIZATION	0.000616087	0.0210121	-1.43515	422
glutamatergic_L23IT	GOBP_AXON_DEVELOPMENT	0.000764334	0.024923	-1.42585	433
glutamatergic_L23IT	GOBP_PURINE_CONTAINING_COMPOUND_METABOLIC_PROCESS	0.000782529	0.025233	-1.41171	486
glutamatergic_L23IT	GOBP_SENSORY_ORGAN_DEVELOPMENT	0.00141983	0.0370303	-1.40815	435
glutamatergic_L23IT	GOBP_POSITIVE_REGULATION_OF_MOLECULAR_FUNCTION	0.0012604	0.0350026	-1.40039	452
glutamatergic_L23IT	GOBP_REGULATION_OF_SYSTEM_PROCESS	0.000862591	0.0274698	-1.39994	391
glutamatergic_L23IT	GOMF_METAL_ION_TRANSMEMBRANE_TRANSPORTER_ACTIVITY	0.00183606	0.0364247	-1.39847	427
glutamatergic_L23IT	GOBP_REGULATION_OF_ESTABLISHMENT_OF_PROTEIN_LOCALIZATION	0.00128287	0.0350026	-1.38978	442
glutamatergic_L23IT	GOCC_SIDE_OF_MEMBRANE	0.0039869	0.0328045	-1.33861	440
glutamatergic_L23IT	GOCC_PLASMA_MEMBRANE_PROTEIN_COMPLEX	0.00597447	0.045194	-1.31459	439
microglia	GOMF_OXIDOREDUCTION_DRIVEN_ACTIVE_TRANSMEMBRANE_TRANSPORTER_ACTIVITY	1.1e-09	3.78e-07	2.61019	64
microglia	GOCC_RESPIRATORY_CHAIN_COMPLEX	4.91e-12	1.15e-09	2.57701	104
microglia	GOBP_MITOCHONDRIAL_GENE_EXPRESSION	2.11e-15	7.61e-12	2.54848	168
microglia	GOBP_MITOCHONDRIAL_TRANSLATION	5.63e-13	6.75e-10	2.54123	130
microglia	GOBP_PROTON_MOTIVE_FORCE_DRIVEN_ATP_SYNTHESIS	2.41e-09	8.68e-07	2.4412	75
microglia	GOBP_ELECTRON_TRANSPORT_CHAIN	3.76e-11	2.67e-08	2.41519	115
microglia	GOBP_ATP_SYNTHESIS_COUPLED_ELECTRON_TRANSPORT	1.84e-09	7.36e-07	2.39815	93
microglia	GOBP_AEROBIC_RESPIRATION	1.64e-12	1.48e-09	2.38263	180
microglia	GOBP_CELLULAR_RESPIRATION	1.96e-13	3.52e-10	2.37718	212
microglia	GOMF_STRUCTURAL_CONSTITUENT_OF_RIBOSOME	9.17e-11	6.32e-08	2.36612	154
microglia	GOBP_OXIDATIVE_PHOSPHORYLATION	4.45e-11	2.67e-08	2.36256	139
microglia	GOCC_NADH_DEHYDROGENASE_COMPLEX	5.25e-07	3.08e-05	2.35697	46
microglia	GOBP_MITOCHONDRIAL_ELECTRON_TRANSPORT_NADH_TO_UBIQUINONE	2.42e-07	4.83e-05	2.34289	50
microglia	GOCC_MITOCHONDRIAL_MATRIX	3.37e-22	1.58e-19	2.34098	487
microglia	GOBP_MITOCHONDRIAL_RESPIRATORY_CHAIN_COMPLEX_ASSEMBLY	6.76e-09	2.21e-06	2.31852	96
microglia	GOMF_ELECTRON_TRANSFER_ACTIVITY	1.52e-08	3.49e-06	2.31823	106
microglia	GOCC_OXIDOREDUCTASE_COMPLEX	2.82e-09	3.3e-07	2.30574	134
microglia	GOBP_RESPIRATORY_CHAIN_COMPLEX_IV_ASSEMBLY	5.43e-06	0.000704965	2.3054	29
microglia	GOCC_ORGANELLAR_RIBOSOME	1.7e-08	1.43e-06	2.30003	86
microglia	GOCC_RIBOSOMAL_SUBUNIT	9.5e-11	1.48e-08	2.29567	178
microglia	GOCC_MITOCHONDRIAL_SMALL_RIBOSOMAL_SUBUNIT	3.82e-05	0.00137839	2.25582	32
microglia	GOMF_NADH_DEHYDROGENASE_ACTIVITY	5.27e-06	0.000518434	2.24735	44
microglia	GOBP_ATP_BIOSYNTHETIC_PROCESS	6.61e-08	1.59e-05	2.20254	101
microglia	GOBP_MEGAKARYOCYTE_DEVELOPMENT	7.3e-06	0.000847823	-2.19984	17
microglia	GOMF_OXIDOREDUCTASE_ACTIVITY_ACTING_ON_NAD_P_H_QUINONE_OR_SIMILAR_COMPOUND_AS_ACCEPTOR	6.75e-06	0.000581631	2.18867	55
microglia	GOBP_NUCLEOSIDE_TRIPHOSPHATE_BIOSYNTHETIC_PROCESS	5.79e-08	1.49e-05	2.16356	123
microglia	GOMF_OXIDOREDUCTASE_ACTIVITY_ACTING_ON_NAD_P_H	1.8e-06	0.000206825	2.16319	89
microglia	GOBP_PROTON_TRANSMEMBRANE_TRANSPORT	1.21e-08	3.36e-06	2.16	156
microglia	GOMF_PHOSPHATIDYLINOSITOL_3_PHOSPHATE_BINDING	1.21e-05	0.000922742	2.15655	45
microglia	GOCC_MHC_PROTEIN_COMPLEX	0.000179466	0.00467609	2.1529	22
microglia	GOCC_MICROBODY_LUMEN	4.64e-05	0.00155305	2.14311	42
microglia	GOMF_PROTON_TRANSMEMBRANE_TRANSPORTER_ACTIVITY	4.29e-08	7.39e-06	2.12898	156
microglia	GOCC_MITOCHONDRIAL_PROTEIN_CONTAINING_COMPLEX	1.83e-08	1.43e-06	2.08704	174
microglia	GOCC_ISWI_TYPE_COMPLEX	6.83e-05	0.00202805	-2.07902	15
microglia	GOCC_SMALL_RIBOSOMAL_SUBUNIT	1.07e-05	0.000456427	2.07554	72
microglia	GOBP_NADH_DEHYDROGENASE_COMPLEX_ASSEMBLY	5.34e-05	0.00391364	2.06476	42
microglia	GOCC_LARGE_RIBOSOMAL_SUBUNIT	3.16e-06	0.000164816	2.02871	109
microglia	GOBP_NEGATIVE_REGULATION_OF_CELLULAR_RESPONSE_TO_GROWTH_FACTOR_STIMULUS	3.47e-05	0.00283871	-2.0119	69
microglia	GOBP_RIBOSE_PHOSPHATE_BIOSYNTHETIC_PROCESS	6.94e-07	0.00011898	2.01017	169
microglia	GOMF_FAD_BINDING	0.000139746	0.0060178	2.00118	35
microglia	GOCC_CYTOCHROME_COMPLEX	0.00118885	0.0181596	1.996	32
microglia	GOBP_CELL_ADHESION_MEDIATED_BY_INTEGRIN	6e-05	0.00415291	-1.98624	65
microglia	GOMF_NADPH_BINDING	0.00105652	0.0330883	1.98158	17
microglia	GOBP_ENERGY_DERIVATION_BY_OXIDATION_OF_ORGANIC_COMPOUNDS	1.68e-10	8.62e-08	1.97923	294
microglia	GOBP_FATTY_ACID_BETA_OXIDATION	9.83e-05	0.00589518	1.97378	65
microglia	GOBP_MITOCHONDRIAL_ELECTRON_TRANSPORT_CYTOCHROME_C_TO_OXYGEN	0.000877208	0.0267623	1.97356	18
microglia	GOCC_RESPIRATORY_CHAIN_COMPLEX_IV	0.00232957	0.0287519	1.96905	18
microglia	GOBP_MITOCHONDRIAL_RNA_METABOLIC_PROCESS	0.00010422	0.00613534	1.96842	55
microglia	GOBP_GPI_ANCHOR_METABOLIC_PROCESS	0.000689763	0.0218527	1.9602	29
microglia	GOBP_TRNA_METABOLIC_PROCESS	3.26e-07	6.18e-05	1.95948	195
microglia	GOBP_LYSOSOMAL_LUMEN_ACIDIFICATION	0.000425538	0.0161256	1.95328	24
microglia	GOBP_REGULATION_OF_ANTIGEN_PROCESSING_AND_PRESENTATION	0.00109816	0.0298365	1.95184	18
microglia	GOBP_LIPID_OXIDATION	2.49e-05	0.00241792	1.95097	93
microglia	GOBP_INTRACELLULAR_PH_REDUCTION	0.00014013	0.00714162	1.94916	50
microglia	GOBP_AUDITORY_RECEPTOR_CELL_DEVELOPMENT	0.0010821	0.0298365	-1.94527	19
microglia	GOMF_ACTIVE_MONOATOMIC_ION_TRANSMEMBRANE_TRANSPORTER_ACTIVITY	3.52e-05	0.00201943	1.94202	101
microglia	GOCC_MITOCHONDRIAL_LARGE_RIBOSOMAL_SUBUNIT	0.00014011	0.00386539	1.94201	54
microglia	GOMF_NUCLEASE_ACTIVITY	4.51e-07	6.22e-05	1.94188	205
microglia	GOCC_MICROBODY	4.25e-06	0.000199196	1.9391	132
microglia	GOBP_PURINE_NUCLEOTIDE_BIOSYNTHETIC_PROCESS	7.98e-07	0.000124926	1.93763	174
microglia	GOBP_REGULATION_OF_LYSOSOMAL_LUMEN_PH	0.000493485	0.0172624	1.93637	31
microglia	GOMF_PROMOTER_SPECIFIC_CHROMATIN_BINDING	0.000106791	0.00490527	-1.93435	62
microglia	GOMF_INTRAMOLECULAR_TRANSFERASE_ACTIVITY	0.00138943	0.0388483	1.93324	25
microglia	GOBP_POSITIVE_REGULATION_OF_HEART_RATE	0.000671331	0.0217165	-1.92971	16
microglia	GOBP_FATTY_ACID_CATABOLIC_PROCESS	3.66e-05	0.00292718	1.92964	87
microglia	GOBP_TRNA_PROCESSING	5.64e-06	0.000704965	1.92791	131
microglia	GOBP_ADENYLATE_CYCLASE_INHIBITING_G_PROTEIN_COUPLED_RECEPTOR_SIGNALING_PATHWAY	0.000275757	0.0119606	-1.9273	45
microglia	GOBP_NUCLEOTIDE_BIOSYNTHETIC_PROCESS	1.46e-07	3.27e-05	1.92462	207
microglia	GOMF_MANNOSYLTRANSFERASE_ACTIVITY	0.00209963	0.0452076	1.92441	24
microglia	GOMF_PRIMARY_ACTIVE_TRANSMEMBRANE_TRANSPORTER_ACTIVITY	1.71e-05	0.00117782	1.92395	143
microglia	GOBP_NEGATIVE_REGULATION_OF_FIBROBLAST_PROLIFERATION	0.000548792	0.0186382	1.92284	30
microglia	GOBP_REGULATION_OF_TRANSMEMBRANE_RECEPTOR_PROTEIN_SERINE_THREONINE_KINASE_SIGNALING_PATHWAY	7.27e-07	0.00011898	-1.92167	193
microglia	GOMF_ENDONUCLEASE_ACTIVITY	2.3e-05	0.00144324	1.91633	118
microglia	GOBP_REGULATION_OF_GRANULOCYTE_CHEMOTAXIS	0.000376265	0.0145651	-1.91295	39
microglia	GOBP_AORTIC_VALVE_MORPHOGENESIS	0.000675624	0.0217165	-1.91052	23
microglia	GOCC_PROTON_TRANSPORTING_ATP_SYNTHASE_COMPLEX	0.00344963	0.0385209	1.90888	21
microglia	GOBP_LYMPH_VESSEL_DEVELOPMENT	0.000692003	0.0218527	-1.90823	23
microglia	GOCC_RIBOSOME	1.94e-07	1.3e-05	1.90608	221
microglia	GOBP_RESPONSE_TO_TRANSFORMING_GROWTH_FACTOR_BETA	6.72e-07	0.00011898	-1.90548	209
microglia	GOBP_REGULATION_OF_NEURAL_PRECURSOR_CELL_PROLIFERATION	0.000383446	0.0146852	-1.89899	61
microglia	GOBP_ORGANIC_ACID_CATABOLIC_PROCESS	1.57e-06	0.000226662	1.89569	195
microglia	GOBP_GENERATION_OF_PRECURSOR_METABOLITES_AND_ENERGY	5.32e-10	2.39e-07	1.89565	401
microglia	GOBP_ANTIGEN_PROCESSING_AND_PRESENTATION_OF_ENDOGENOUS_ANTIGEN	0.00180338	0.0393464	1.89274	18
microglia	GOCC_COPII_COATED_ER_TO_GOLGI_TRANSPORT_VESICLE	6.92e-05	0.00202805	1.88771	82
microglia	GOBP_T_CELL_MEDIATED_CYTOTOXICITY	0.000594755	0.0198252	1.88324	38
microglia	GOBP_HEART_VALVE_MORPHOGENESIS	0.000720022	0.0225398	-1.8765	40
microglia	GOBP_REGULATION_OF_MRNA_PROCESSING	3.18e-05	0.00272538	-1.87459	114
microglia	GOBP_POSITIVE_REGULATION_OF_CHEMOTAXIS	4.42e-05	0.00338712	-1.87368	110
microglia	GOMF_RNA_NUCLEASE_ACTIVITY	5.73e-05	0.00303844	1.87297	122
microglia	GOBP_ARTERY_MORPHOGENESIS	0.000493896	0.0172624	-1.86338	43
microglia	GOMF_RNA_METHYLTRANSFERASE_ACTIVITY	0.000496828	0.0190175	1.86284	64
microglia	GOBP_TETRAPYRROLE_METABOLIC_PROCESS	0.000363674	0.0142307	1.86269	50
microglia	GOBP_OOGENESIS	0.000181786	0.00849909	-1.86257	83
microglia	GOBP_MITOCHONDRIAL_RNA_PROCESSING	0.00101533	0.0290798	1.85899	24
microglia	GOBP_REGULATION_OF_PRESYNAPTIC_MEMBRANE_POTENTIAL	0.00231165	0.0464912	-1.85819	22
microglia	GOBP_LENS_DEVELOPMENT_IN_CAMERA_TYPE_EYE	0.000584707	0.0196724	-1.85634	57
microglia	GOMF_RNA_EXONUCLEASE_ACTIVITY_PRODUCING_5_PHOSPHOMONOESTERS	0.00140959	0.0388483	1.85394	39
microglia	GOBP_OLFACTORY_LOBE_DEVELOPMENT	0.00144188	0.0340602	-1.85237	25
microglia	GOBP_COLLAGEN_BIOSYNTHETIC_PROCESS	0.00109183	0.0298365	-1.85148	34
microglia	GOBP_VACUOLAR_ACIDIFICATION	0.00127565	0.0327394	1.84872	35
microglia	GOBP_CYTOCHROME_COMPLEX_ASSEMBLY	0.00129618	0.0328608	1.84391	40
microglia	GOBP_ANTIGEN_PROCESSING_AND_PRESENTATION_OF_PEPTIDE_ANTIGEN	0.000543684	0.0186382	1.84142	56
microglia	GOMF_HYDROLASE_ACTIVITY_ACTING_ON_CARBON_NITROGEN_BUT_NOT_PEPTIDE_BONDS_IN_LINEAR_AMIDES	0.000614052	0.0222675	1.84015	55
microglia	GOBP_REGULATION_OF_CELLULAR_RESPONSE_TO_TRANSFORMING_GROWTH_FACTOR_BETA_STIMULUS	8.3e-05	0.00543586	-1.84013	117
microglia	GOBP_ARTERY_DEVELOPMENT	0.000445892	0.0163797	-1.83779	68
microglia	GOBP_REGULATION_OF_STEM_CELL_DIFFERENTIATION	0.000445892	0.0163797	-1.83658	68
microglia	GOBP_T_CELL_MEDIATED_IMMUNITY	0.00013492	0.00714162	1.83638	99
microglia	GOBP_NEGATIVE_REGULATION_OF_NEURON_DIFFERENTIATION	0.000957018	0.0284733	-1.83424	42
microglia	GOBP_NUCLEOSIDE_PHOSPHATE_BIOSYNTHETIC_PROCESS	1.54e-07	3.27e-05	1.83146	292
microglia	GOBP_LIPID_CATABOLIC_PROCESS	1.16e-06	0.000173565	1.82704	253
microglia	GOMF_3_5_EXONUCLEASE_ACTIVITY	0.00116946	0.035033	1.82572	56
microglia	GOBP_DICARBOXYLIC_ACID_METABOLIC_PROCESS	0.000232235	0.0101957	1.82543	77
microglia	GOBP_MICROAUTOPHAGY	0.00243332	0.0481317	1.82304	20
microglia	GOBP_MITOCHONDRION_ORGANIZATION	7.61e-09	2.28e-06	1.8211	395
microglia	GOBP_MONOCARBOXYLIC_ACID_CATABOLIC_PROCESS	6.71e-05	0.00455591	1.81836	103
microglia	GOBP_REGULATION_OF_COLLAGEN_METABOLIC_PROCESS	0.00141368	0.0340602	-1.81288	28
microglia	GOBP_REGULATION_OF_LEUKOCYTE_MIGRATION	2.38e-05	0.00238311	-1.81247	176
microglia	GOBP_REGULATION_OF_RECEPTOR_SIGNALING_PATHWAY_VIA_STAT	0.000967129	0.0285382	-1.8109	61
microglia	GOBP_REGULATION_OF_CELLULAR_RESPONSE_TO_GROWTH_FACTOR_STIMULUS	3.51e-06	0.000485929	-1.80854	226
microglia	GOBP_REGULATION_OF_CHEMOTAXIS	5.61e-05	0.00395968	-1.807	158
microglia	GOBP_INNER_EAR_MORPHOGENESIS	0.00107721	0.0298365	-1.80558	61
microglia	GOBP_REGULATION_OF_BMP_SIGNALING_PATHWAY	0.00146843	0.0340602	-1.80429	60
microglia	GOCC_LATE_ENDOSOME_MEMBRANE	2.94e-05	0.00114805	1.80274	160
microglia	GOMF_RNA_EXONUCLEASE_ACTIVITY	0.00245232	0.0483352	1.80014	44
microglia	GOBP_TRANSITION_METAL_ION_TRANSPORT	0.00022836	0.0101493	1.79684	81
microglia	GOBP_MALE_MEIOTIC_NUCLEAR_DIVISION	0.00146075	0.0340602	-1.79091	43
microglia	GOBP_IRON_ION_TRANSPORT	0.00179328	0.0393464	1.78967	42
microglia	GOBP_LYMPHOCYTE_COSTIMULATION	0.00148779	0.034115	-1.78899	42
microglia	GOBP_CELL_CELL_JUNCTION_ORGANIZATION	5.44e-05	0.00391364	-1.78437	159
microglia	GOCC_VESICLE_TETHERING_COMPLEX	0.00120031	0.0181596	1.783	63
microglia	GOCC_MICROBODY_MEMBRANE	0.000977461	0.0169789	1.78247	59
microglia	GOMF_CATALYTIC_ACTIVITY_ACTING_ON_A_TRNA	0.000230082	0.00932507	1.78165	137
microglia	GOBP_NEGATIVE_REGULATION_OF_TRANSFORMING_GROWTH_FACTOR_BETA_RECEPTOR_SIGNALING_PATHWAY	0.000850885	0.0264068	-1.78083	80
microglia	GOBP_REGULATION_OF_LEUKOCYTE_CHEMOTAXIS	0.00021479	0.00966555	-1.77847	96
microglia	GOBP_NON_MOTILE_CILIUM_ASSEMBLY	0.00205835	0.0430818	1.77832	60
microglia	GOBP_FEMALE_GAMETE_GENERATION	0.000127547	0.00685328	-1.77597	127
microglia	GOMF_ATP_DEPENDENT_ACTIVITY_ACTING_ON_RNA	0.000694771	0.0239349	-1.7743	74
microglia	GOBP_NEGATIVE_REGULATION_OF_MRNA_METABOLIC_PROCESS	0.000603727	0.0199396	-1.7738	87
microglia	GOBP_SISTER_CHROMATID_COHESION	0.00142528	0.0340602	-1.77352	56
microglia	GOMF_NUCLEIC_ACID_CONFORMATION_ISOMERASE_ACTIVITY	6.88e-05	0.00338355	-1.77237	158
microglia	GOCC_DENDRITE_MEMBRANE	0.00454206	0.0443797	-1.76799	25
microglia	GOBP_APOPTOTIC_PROCESS_INVOLVED_IN_DEVELOPMENT	0.00209775	0.0431985	-1.76521	30
microglia	GOBP_REGULATION_OF_NEURON_DIFFERENTIATION	0.000299996	0.0127057	-1.75996	121
microglia	GOBP_NEPHRON_DEVELOPMENT	0.000487636	0.0172624	-1.75391	100
microglia	GOMF_PATTERN_RECOGNITION_RECEPTOR_ACTIVITY	0.00198132	0.0450788	1.7514	32
microglia	GOBP_NAD_METABOLIC_PROCESS	0.0025887	0.049836	1.75024	34
microglia	GOBP_COCHLEA_DEVELOPMENT	0.00236448	0.0470283	-1.74963	36
microglia	GOMF_TRNA_METHYLTRANSFERASE_ACTIVITY	0.00202822	0.0450788	1.7489	32
microglia	GOBP_CAMERA_TYPE_EYE_MORPHOGENESIS	0.00095082	0.0284733	-1.74657	92
microglia	GOCC_CORTICAL_CYTOSKELETON	0.000757758	0.0136688	-1.74617	91
microglia	GOBP_TRANSFORMING_GROWTH_FACTOR_BETA_RECEPTOR_SIGNALING_PATHWAY	4.09e-05	0.00320427	-1.74465	171
microglia	GOBP_RIBOSOMAL_LARGE_SUBUNIT_BIOGENESIS	0.0020946	0.0431985	1.74458	63
microglia	GOMF_EXONUCLEASE_ACTIVITY	0.00177404	0.0421488	1.74393	84
microglia	GOBP_CELLULAR_RESPONSE_TO_ANGIOTENSIN	0.00223201	0.0451417	-1.74362	31
microglia	GOBP_NUCLEOTIDE_SUGAR_METABOLIC_PROCESS	0.00199071	0.0421561	1.74346	44
microglia	GOBP_MITOCHONDRIAL_TRANSPORT	9.02e-05	0.00562623	1.74236	164
microglia	GOMF_FLAVIN_ADENINE_DINUCLEOTIDE_BINDING	0.0026709	0.0485826	1.7423	72
microglia	GOCC_TERTIARY_GRANULE	0.000266319	0.00624517	1.74107	131
microglia	GOBP_GLOMERULUS_DEVELOPMENT	0.00142182	0.0340602	-1.7391	52
microglia	GOBP_TRNA_MODIFICATION	0.000319069	0.0133243	1.73493	91
microglia	GOBP_NEGATIVE_REGULATION_OF_G_PROTEIN_COUPLED_RECEPTOR_SIGNALING_PATHWAY	0.00147594	0.0340602	-1.73472	50
microglia	GOBP_PURINE_CONTAINING_COMPOUND_BIOSYNTHETIC_PROCESS	2.17e-05	0.00223521	1.73164	234
microglia	GOMF_TRANSMEMBRANE_RECEPTOR_PROTEIN_TYROSINE_KINASE_ACTIVITY	0.00167105	0.0411198	-1.72844	55
microglia	GOMF_CORECEPTOR_ACTIVITY	0.00222655	0.0464877	-1.7262	44
microglia	GOCC_GABA_ERGIC_SYNAPSE	0.00172563	0.0231234	-1.7258	79
microglia	GOBP_NEGATIVE_REGULATION_OF_TRANSMEMBRANE_RECEPTOR_PROTEIN_SERINE_THREONINE_KINASE_SIGNALING_PATHWAY	0.000633956	0.0207477	-1.72578	113
microglia	GOBP_MESODERM_DEVELOPMENT	0.00174099	0.0386886	-1.72367	80
microglia	GOMF_ANTIOXIDANT_ACTIVITY	0.00245534	0.0483352	1.72224	58
microglia	GOBP_REGULATION_OF_MRNA_SPLICING_VIA_SPLICEOSOME	0.0010316	0.0292422	-1.71975	93
microglia	GOBP_CELL_SURFACE_RECEPTOR_PROTEIN_SERINE_THREONINE_KINASE_SIGNALING_PATHWAY	9.28e-06	0.0010436	-1.71972	268
microglia	GOBP_EAR_DEVELOPMENT	0.000353481	0.0142307	-1.71719	143
microglia	GOBP_POSITIVE_REGULATION_OF_MIRNA_TRANSCRIPTION	0.00254325	0.0493676	-1.71416	44
microglia	GOMF_TRANSMEMBRANE_RECEPTOR_PROTEIN_KINASE_ACTIVITY	0.00163892	0.0411198	-1.71364	68
microglia	GOBP_MODIFIED_AMINO_ACID_METABOLIC_PROCESS	0.000360387	0.0142307	1.71292	141
microglia	GOBP_SENSORY_ORGAN_MORPHOGENESIS	0.000138356	0.00714162	-1.7102	179
microglia	GOBP_EAR_MORPHOGENESIS	0.00246218	0.0484362	-1.70788	72
microglia	GOBP_POSITIVE_REGULATION_OF_LEUKOCYTE_MIGRATION	0.000988129	0.0288318	-1.70461	116
microglia	GOMF_PHOSPHOPROTEIN_BINDING	0.00161162	0.0411198	-1.70056	85
microglia	GOBP_POSITIVE_REGULATION_OF_TRANSMEMBRANE_RECEPTOR_PROTEIN_SERINE_THREONINE_KINASE_SIGNALING_PATHWAY	0.00210184	0.0431985	-1.69876	73
microglia	GOBP_ENDOSOME_ORGANIZATION	0.000948922	0.0284733	1.69852	93
microglia	GOBP_NEGATIVE_REGULATION_OF_IMMUNE_EFFECTOR_PROCESS	0.000504651	0.0174687	1.69399	95
microglia	GOBP_SPROUTING_ANGIOGENESIS	0.00118618	0.0307599	-1.68885	105
microglia	GOBP_RNA_MODIFICATION	0.000140849	0.00714162	1.6879	163
microglia	GOBP_SMALL_MOLECULE_CATABOLIC_PROCESS	9.81e-06	0.00107054	1.68158	290
microglia	GOBP_REGULATION_OF_AXONOGENESIS	0.00203235	0.0427863	-1.67749	109
microglia	GOBP_REGULATION_OF_T_CELL_MEDIATED_IMMUNITY	0.00143392	0.0340602	1.67655	75
microglia	GOCC_CYTOSOLIC_LARGE_RIBOSOMAL_SUBUNIT	0.00399091	0.0406899	1.67611	53
microglia	GOBP_BRANCHING_MORPHOGENESIS_OF_AN_EPITHELIAL_TUBE	0.00110229	0.0298365	-1.67608	101
microglia	GOCC_AZUROPHIL_GRANULE	0.000357532	0.00762193	1.67467	132
microglia	GOCC_ER_TO_GOLGI_TRANSPORT_VESICLE_MEMBRANE	0.00369877	0.0403424	1.67436	56
microglia	GOCC_PROTEIN_COMPLEX_INVOLVED_IN_CELL_ADHESION	0.00452029	0.0443797	-1.6709	46
microglia	GOBP_PEPTIDYL_TYROSINE_MODIFICATION	0.00128229	0.0327394	-1.67038	98
microglia	GOBP_REGULATION_OF_MRNA_METABOLIC_PROCESS	3.35e-05	0.0028036	-1.6702	265
microglia	GOBP_VACUOLE_ORGANIZATION	0.000105664	0.00613534	1.66971	227
microglia	GOBP_RESPONSE_TO_BMP	0.00255066	0.0493676	-1.65571	99
microglia	GOBP_STEM_CELL_DIFFERENTIATION	0.000322005	0.0133243	-1.65512	180
microglia	GOBP_POSITIVE_REGULATION_OF_NERVOUS_SYSTEM_DEVELOPMENT	0.000281584	0.0120679	-1.65351	192
microglia	GOBP_NUCLEOSIDE_TRIPHOSPHATE_METABOLIC_PROCESS	2.86e-05	0.00257593	1.65327	250
microglia	GOCC_ACTIN_FILAMENT_BUNDLE	0.00231098	0.0287519	-1.65327	84
microglia	GOBP_CELL_FATE_COMMITMENT	0.000443684	0.0163797	-1.64973	153
microglia	GOBP_REGULATION_OF_BLOOD_PRESSURE	0.00147316	0.0340602	-1.64447	115
microglia	GOBP_LYTIC_VACUOLE_ORGANIZATION	0.00182215	0.0395164	1.64065	104
microglia	GOBP_SENSORY_ORGAN_DEVELOPMENT	6.51e-06	0.000781731	-1.64005	397
microglia	GOBP_CELL_CHEMOTAXIS	0.000115275	0.00638449	-1.63853	218
microglia	GOCC_SWI_SNF_SUPERFAMILY_TYPE_COMPLEX	0.00391603	0.0406899	-1.63366	90
microglia	GOBP_ATP_METABOLIC_PROCESS	0.000109389	0.00625082	1.63297	207
microglia	GOBP_REGULATION_OF_NERVOUS_SYSTEM_DEVELOPMENT	3.05e-05	0.00267787	-1.63288	312
microglia	GOCC_POSTSYNAPTIC_SPECIALIZATION_MEMBRANE	0.00301498	0.0344884	-1.62561	93
microglia	GOMF_HYDROLASE_ACTIVITY_ACTING_ON_CARBON_NITROGEN_BUT_NOT_PEPTIDE_BONDS	0.00281596	0.0497486	1.6234	106
microglia	GOBP_RENAL_SYSTEM_DEVELOPMENT	0.000354785	0.0142307	-1.62207	227
microglia	GOBP_ANTIGEN_PROCESSING_AND_PRESENTATION	0.00221487	0.0450481	1.62132	89
microglia	GOBP_MACROMOLECULE_METHYLATION	0.00177407	0.039182	1.61764	116
microglia	GOBP_LEUKOCYTE_MIGRATION	8.83e-05	0.00562623	-1.61478	282
microglia	GOCC_VACUOLAR_LUMEN	0.00213007	0.0277501	1.61174	135
microglia	GOBP_MYELOID_LEUKOCYTE_MIGRATION	0.00112478	0.030218	-1.61141	166
microglia	GOBP_LIPID_MODIFICATION	0.00140354	0.0340602	1.60468	158
microglia	GOBP_REGULATION_OF_TRANS_SYNAPTIC_SIGNALING	9.66e-05	0.00589518	-1.59905	343
microglia	GOBP_MITOCHONDRIAL_MEMBRANE_ORGANIZATION	0.00162546	0.0365728	1.59542	110
microglia	GOBP_REGULATION_OF_NEUROGENESIS	0.000207075	0.00955733	-1.59196	259
microglia	GOBP_BLOOD_VESSEL_MORPHOGENESIS	2.62e-05	0.00241792	-1.58255	451
microglia	GOBP_CELL_MATRIX_ADHESION	0.0013745	0.0340602	-1.58146	179
microglia	GOBP_REGULATION_OF_SYNAPTIC_PLASTICITY	0.00192065	0.0411567	-1.57965	150
microglia	GOMF_CYTOKINE_BINDING	0.00267945	0.0485826	-1.57632	96
microglia	GOBP_OSSIFICATION	0.000172434	0.00819445	-1.57596	301
microglia	GOBP_POSITIVE_REGULATION_OF_NEUROGENESIS	0.00118768	0.0307599	-1.57495	168
microglia	GOMF_PHOSPHATIDYLINOSITOL_PHOSPHATE_BINDING	0.0025862	0.0485826	1.56951	160
microglia	GOBP_OSTEOBLAST_DIFFERENTIATION	0.00139483	0.0340602	-1.5668	174
microglia	GOCC_POSTSYNAPTIC_MEMBRANE	0.00149368	0.020604	-1.5636	197
microglia	GOBP_LOCOMOTORY_BEHAVIOR	0.00198243	0.0421561	-1.56097	159
microglia	GOBP_FATTY_ACID_METABOLIC_PROCESS	0.000123932	0.00675991	1.55711	292
microglia	GOBP_REGULATION_OF_CELL_JUNCTION_ASSEMBLY	0.00153556	0.0349875	-1.55539	184
[truncated: 1,678 more rows]

## Sheet: Table S6
cell type	union of eGenes detected in DFC and CaH
MSN_D1_matrix	4530
MSN_D2_matrix	4112
glutamatergic_L23IT	4054
oligodendrocyte	2831
MSN_D1_striosome	2677
astrocyte	2398
glutamatergic_L5IT	2345
GABA_MGE_DFC	2034
GABA_MGE_CAP	2001
GABA_CGE_DFC	1960
MSN_D2_striosome	1680
OPC	1600
microglia	408

## Sheet: Table S7
k-means eGene cluster	cell type(s) (by region)	number of eGenes	number of eGenes where the maximum expression is in the corresponding cell type(s)	proportion of eGenes where the maximum expression is in the corresponding cell type(s)
6	MSN_D1_matrix__CaH, MSN_D2_matrix__CaH, MSN_D1_striosome__CaH, MSN_D2_striosome__CaH	587	182	0.3101
7	MSN_D1_matrix__CaH, MSN_D2_matrix__CaH, MSN_D1_striosome__CaH, MSN_D2_striosome__CaH	1732	421	0.2431
8	GABA_MGE_CAP__CaH, GABA_MGE_DFC__DFC, GABA_CGE_DFC__DFC	1183	301	0.2544
9	glutamatergic_L23IT__DFC, glutamatergic_L5IT__DFC	854	261	0.3056
10	astrocyte__CaH, astrocyte__DFC	724	266	0.3674
11	oligodendrocyte__CaH, oligodendrocyte__DFC	1042	439	0.4213
12	OPC__CaH, OPC__DFC	466	124	0.2661
13	microglia__CaH, microglia__DFC	205	131	0.6179
